# Supplementary material for: A Comprehensive Analysis of Citrus Tristeza Variants of Bhutan and Across the World
Source: Front Microbiol. 2022 Apr 8;13:797463. doi: 10.3389/fmicb.2022.797463 (PMC9024366; doi:10.3389/fmicb.2022.797463)
Supplement: Supplementary file 2 [file Table_1.xlsx]

## Sheet: Sheet1
Title: List of protein and the corresponding nucleotide sequences of the four (ORF1a, p23, p18, and p25) genomic regions of CTV that was used in this study
species code	gene name	GenBank accessions	gene description	alternative names	notes	protein sequence	nucleotide sequence in FastA format
Csp	702-5a	MH279618	ORF1a		Mexican lime; USA: California	FRPGRNNFFTSVVSGRRVSYFRPGPNGTVSVLMSDGVNTARLDVVAPAYYAYAKTLGARVRCLWESSDLDDAKVRDGQCYIRHVYDVALYFGRRVDLSVRRTLGLFPTVGALKAYLVREYGRDSLKVPMRGTYT	>Csp_702-5a TGTTCCGTCCTGGGCGGAATAATTTCTTTACTAGCGTCGTCAGTGGGCGGCGCGTTAGTTACTTTAGACCCGGACCTAACGGTACGGTGTCTGTTCTAATGTCGGATGGCGTCAATACGGCGCGTCTCGACGTTGTCGCTCCCGCGTACTATGCGTACGCAAAAACGTTGGGCGCCAGAGTGCGCTGTTTGTGGGAGTCGTCCGATTTGGACGATGCTAAAGTACGTGACGGTCAATGCTACATTCGTCACGTGTACGACGTGGCCCTATATTTTGGGAGGCGCGTCGACCTTTCTGTGCGCCGCACTTTGGGTTTATTCCCCACAGTGGGTGCGTTAAAGGCTTATCTTGTTCGCGAGTACGGTCGCGACTCTTTGAAGGTTCCGA…
Csp	702-5a	MH279618	p23		Mexican lime; USA: California	MDDTSGQTFVSVNLSDESNTASTKVENVKPEADRLEFLRKMNPFIIDALVRKTNYQGARFRARIIGVCVD CGRKHDKALKTERKCKVNNTQSQNEVAHMLMHDPVKYLNKRKARAFSNAEMFAIELVLYTKERQLAVDLA AEREKTRLARRHPIRSPEETPEHYKFGMTAKAMLLDINAVDVGDNEETSSEYPVSLSVSGGVLREHHFI	>Csp_702-5a ATGGATGATACTAGCGGACAAACTTTCGTTTCCGTGAACCTTTCTGACGAAAGCAACACGGCAAGCACTAAAGTTGAAAACGTAAAACCGGAAGCGGATCGCTTGGAGTTTTTACGTAAAATGAATCCCTTTATTATTGACGCTCTGGTGCGGAAAACCAATTATCAGGGTGCTCGCTTTCGCGCAAGAATAATAGGAGTGTGCGTGGATTGTGGTAGAAAACACGACAAGGCGCTCAAGACTGAACGTAAGTGTAAGGTCAACAACACGCAATCTCAGAACGAGGTGGCGCATATGTTGATGCACGATCCCGTTAAGTATTTGAACAAAAGAAAGGCTAGAGCCTTTTCTAACGCAGAGATGTTTGCGATTGAATTGGTTTTGTAC…
Csp	702-5a	MH279618	p18		Mexican lime; USA: California	MSGSLGNLTHVDLLRSDSRFLSGWWSFIVNVGDIIVRFALHVPNEDMLNSFSAISDCTIIADGSALLKDN TVVDRLESMNPLAYLLKLAKTTTTICFTMSNKVLFGTTKSEPLSCLAITSDRVLFKVIMGANVDDSRCGC SIWFYNNGTFQNGLTRCNNLVTLFSAT	>Csp_702-5a ATGTCAGGCAGCTTGGGAAATTTAACACACGTTGATCTATTGCGTTCCGATTCCCGGTTTCTATCGGGATGGTGGAGTTTCATCGTGAACGTGGGTGATATAATTGTCCGGTTCGCGTTACACGTTCCTAATGAAGATATGCTGAATAGTTTTTCAGCTATATCGGATTGTACGATTATAGCGGATGGTAGTGCTTTACTAAAGGACAATACTGTGGTTGACCGTTTAGAAAGCATGAATCCTTTGGCTTATTTGTTAAAATTAGCGAAAACGACTACTACTATTTGTTTTACCATGTCCAATAAGGTTCTTTTTGGTACCACCAAATCCGAACCACTTAGTTGTTTAGCTATCACGTCGGATCGAGTTTTATTCAAAGTTATTATG…
Csp	702-5a	MH279618	p25		Mexican lime; USA: California	MDDETKKLKNKNKETKEGDDVVAAESSFGSVNLHIDPTLITMNDVRQLSTQQNAALNRDLFLALKGKYPN LPDKDKDFHIAMMLYRLAVKSSSLQSDDDTTGITYTREGVEVDLSDKLWTDIVYNSKGIGNRTNALRVWG RTNDALYLAFCRQNRNLSYGGRPLDAGIPAGYHYLCADFLTGAGLTDLECAVYIQAKEQLLKKRGADEVV VTNVRQLGKFNTR	>Csp_702-5a ATGGACGACGAAACAAAGAAATTGAAGAACAAAAACAAGGAAACGAAAGAAGGCGACGATGTTGTTGCTGCTGAGTCTTCTTTCGGTTCCGTAAACTTACACATCGATCCGACTCTGATAACGATGAACGACGTGCGTCAGTTGAGTACTCAACAGAATGCTGCTTTGAACAGGGACTTATTTCTTGCTCTGAAAGGGAAGTATCCTAACTTGCCTGACAAAGATAAGGACTTTCACATAGCTATGATGTTATACCGATTAGCGGTTAAGAGTTCATCATTGCAAAGTGATGATGACACCACGGGCATAACGTACACTCGGGAGGGTGTTGAAGTAGATTTGTCTGACAAACTTTGGACCGACATCGTGTATAATTCTAAGGGTATT…
Cau	96339	MH279617	ORF1A	CCTEA96339	Citrus aurantium cv. Madam Vinous; USA: California	FRPARNNFFTSVVSGRRVCYYRPGPCGTVSVLMSDGVNTARLDVVAPAYYAYAKSLGARVRFLWESSDLDDAKVRDGQCYVRHVFDVALYFGRRADLSVRRALGMYPTVGALKAYLVREYGRDSLKVPMRGTYT	>Cau_96339 TGTTCCGTCCAGCGCGGAACAACTTTTTCACTTCCGTCGTCAGCGGACGACGTGTTTGCTATTACAGACCCGGTCCGTGTGGTACGGTGTCTGTTTTAATGTCGGACGGTGTTAACACAGCACGTCTCGACGTTGTTGCTCCGGCGTACTATGCGTACGCTAAATCTTTGGGCGCCAGAGTGCGCTTTTTGTGGGAGTCGTCCGACTTGGACGACGCTAAAGTTCGTGACGGTCAATGTTATGTCCGTCATGTGTTCGACGTGGCTCTCTACTTTGGGAGACGCGCCGACCTTTCTGTGCGTAGAGCACTGGGTATGTACCCCACAGTGGGTGCACTAAAGGCTTATCTCGTTCGCGAATACGGTCGCGACTCTCTTAAGGTTCCTAT…
Cau	96339	MH279617	p23	CCTEA96339	Citrus aurantium cv. Madam Vinous; USA: California	MDNTSGQTFVSVNLSDESNTATTDVKPVSSEADRLDFLQKMNPIIIDALIRKNSYQGARFRARIIGVCVD CGRKHDKGLKTERKCKVNNTQSQNEVAHMLMHDPVKYLNKRKARAFSNAEIFAIDLVMYTKERQLAVDLA AEREKTRLARRHPMRSPEETPEYYKFGRTAKAMLPDVNAVDVGDNEETSSEYPVSLSVSGGVLREHHFI	>Cau_96339 ATGGATAATACTAGCGGACAAACTTTCGTTTCTGTGAACCTTTCTGACGAAAGCAACACAGCGACCACTGACGTCAAACCCGTGAGTTCTGAAGCAGATCGCTTGGATTTTTTACAAAAAATGAATCCCATTATCATCGATGCTTTGATACGGAAGAATAGTTATCAGGGTGCTCGCTTTCGCGCGAGAATAATAGGAGTGTGCGTGGATTGTGGTAGAAAACACGATAAGGGGTTGAAGACTGAACGTAAGTGTAAGGTCAACAATACGCAGTCTCAGAACGAGGTGGCGCATATGTTAATGCACGACCCCGTTAAGTATTTAAACAAAAGAAAAGCTAGAGCCTTTTCTAATGCGGAGATATTTGCGATTGATTTGGTTATGTACA…
Cau	96339	MH279617	p18	CCTEA96339	Citrus aurantium cv. Madam Vinous; USA: California	MSGSLGNSTHVDLLRSDSRFLSGWWSFIVNVGDIIVRFALHVPNEDMLNSFSAISNCTIIADGSALLKDN TVVDRLEGMNPLAYLLKLAKTTTTICFTMSNKVLFGTTKSEPLSCLAITSDRVLFKVVMGTNVDDSRCGC SIWFYNNGTFQNGLIRCNNLVTLFSVT	>Cau_96339 ATGTCAGGCAGCTTGGGAAATTCAACACACGTTGATCTGTTGCGTTCCGATTCCCGGTTTCTATCGGGATGGTGGAGTTTCATCGTGAACGTGGGTGATATAATCGTCCGGTTCGCGTTACACGTTCCTAATGAAGATATGCTGAATAGTTTTTCAGCTATATCGAATTGTACGATTATAGCGGACGGTAGTGCTTTACTAAAAGATAATACTGTGGTTGATCGTTTAGAAGGCATGAATCCTTTGGCTTATTTATTAAAATTAGCGAAAACGACTACTACTATTTGTTTTACTATGTCTAATAAGGTTCTTTTTGGTACTACTAAATCCGAACCACTTAGTTGTTTAGCTATCACGTCAGATCGAGTTTTATTCAAAGTTGTTATGG…
Cau	96339	MH279617	p25	CCTEA96339	Citrus aurantium cv. Madam Vinous; USA: California	MDDETKKLKNKNKETKEGDDVVAAESSFSSVNLHIGPTLITMNDVRQLSTQQNAALNRDLFLTLKGKHPN LPDKDKDFHIAMMLYRLAVKSSSLQSDDDATGITYTREGVEVDLSDKLWTDVVFNSKGIGNRTNALRVWG RTNDALYLAFCRQNRNLSYGGRPLDAGIPAGYHYLCADFLTGAGLTDLECAVYIQAKEQLLKKRGADDVV VTNVRQLGKFNTR	>Cau_96339 ATGGACGACGAAACAAAGAAATTGAAGAACAAAAACAAGGAAACAAAAGAAGGCGACGATGTTGTTGCTGCCGAGTCTTCTTTCAGTTCCGTAAACTTACACATCGGTCCGACTTTGATAACGATGAACGATGTGCGTCAGTTGAGTACCCAACAGAACGCTGCTTTGAACAGAGACTTATTCCTTACTTTGAAAGGGAAGCATCCTAACTTACCTGATAAAGATAAGGACTTTCACATAGCTATGATGTTGTATCGTTTAGCAGTTAAGAGTTCATCATTACAAAGCGATGACGACGCCACGGGTATAACGTACACTCGGGAGGGTGTTGAAGTGGATTTGTCTGACAAACTTTGGACTGACGTCGTGTTTAACTCTAAGGGTATTG…
Cre	A18	JQ798289	ORF1a		Citrus reticulata (mandarin); Thailand: Chiang Mai	FPPARNIFFTSVVSERRVCYYKPGPGGRGSVLRSDGVNTARLDVVAPAYYAYAKSLGAKGRFLGESSNLDNAKVRDGQCYVRHVFNGPLYFGKRANLSGRKARGMSPTGGALKVYLVREYGRDSLKVPMRGTYT	>Cre_A18 GTTCCCCCCAGCGCGAAACATTTTTTTCACTTCCGTCGTCAGCGAACGACGCGTTTGCTACTACAAACCCGGCCCGGGGGGTAGGGGGTCTGTTTTAAGGTCGGACGGTGTTAATACAGCACGTCTCGACGTTGTTGCTCCGGCGTACTATGCGTACGCTAAATCTTTGGGCGCCAAAGGGCGTTTTTTGGGGGAGTCGTCCAATTTGGACAACGCTAAAGTTCGGGACGGCCAATGTTATGTCCGTCATGTGTTCAACGGGCCTCTCTATTTTGGAAAACGCGCCAACCTTTCCGGGCGAAAAGCACGGGGCATGTCCCCCACAGGGGGGGCGTTAAAGGTTTATCTTGTTCGCGAGTACGGCCGCGATTCTCTTAAGGTTCCTATGCG…
Cre	A18	JQ798289	p23		Citrus reticulata (mandarin); Thailand: Chiang Mai	MDSTSGQTFVSVNLSDESNTASTEVKTVSSEADRLEFLRKMNPFIIDALIRKNSYQGARFRARIIGVCVDCGRKHDKGLKTERKCKVNNTQSQNEVAHMLMHDPVKYLNKRKARAFSNAEMFAIDLVMYTKERQLAVDLAAEREKTRLARRHPMRSPEETPEHYKFGMTAKAMLPDINAVDVGDNEDTSSEYPVSLSVSGGVLREHHFI	>Cre_A18 ATGGATAGTACTAGCGGACAAACTTTCGTTTCTGTGAACCTTTCTGACGAAAGCAACACAGCGAGTACTGAAGTCAAAACCGTAAGTTCAGAAGCGGATCGCTTGGAATTTTTACGGAAAATGAATCCCTTTATTATCGACGCTTTGATACGGAAAAATAGTTATCAGGGCGCTCGCTTTCGCGCGAGAATAATAGGAGTGTGCGTGGATTGTGGTAGAAAACACGATAAGGGGTTGAAGACTGAACGTAAGTGTAAGGTCAACAATACGCAGTCTCAGAACGAGGTGGCGCATATGTTAATGCACGATCCCGTTAAGTATTTAAATAAAAGAAAAGCTAGAGCCTTTTCTAACGCAGAGATGTTTGCGATCGATTTGGTTATGTACACC…
Cre	A18	JQ798289	p18		Citrus reticulata (mandarin); Thailand: Chiang Mai	MSGSLGNLTHVDLLRSDSRFLSGWWSFIVNVGDIIVRFALHVPSEDMLNSFSAISNCTIIADGSALLKDN TVVDRLEGMNPLAYLLKLAKTTTTICFTMSNKVLFGTTKSEPLSCLAITSDRVLFKVIMGTNVDDSRCGC SIWFYNNGTFQNGLTRCNNLVALFSAT	>Cre_A18 ATGTCAGGCAGCTTGGGAAATTTAACACACGTTGATCTATTGCGTTCTGATTCCCGGTTTCTATCGGGATGGTGGAGTTTCATCGTGAACGTGGGTGATATAATCGTCCGGTTTGCGTTACATGTTCCTAGTGAAGATATGCTGAATAGTTTTTCAGCTATATCGAATTGTACGATCATAGCAGACGGTAGTGCTTTACTAAAAGACAACACTGTGGTTGACCGTTTAGAAGGCATGAATCCTTTGGCTTATTTGTTAAAATTAGCGAAAACGACTACTACTATTTGTTTTACTATGTCTAATAAGGTTCTTTTTGGTACTACTAAATCCGAACCACTTAGTTGTTTAGCTATCACGTCGGATCGAGTTTTATTCAAAGTTATTATGGGT…
Cre	A18	JQ798289	p25		Citrus reticulata (mandarin); Thailand: Chiang Mai	MDDETKKLKNKNKETKEGDDVVAAESSFGSVNLHIDPTLIAMNDVRQLGTQQNAALNRDLFLTLKGKYPN LSDKDKDFHIAMMLYRLAVKSSSLQSDDDTTGITYTREGVEVDLSDKLWTDVVFNSKGIGNRTNALRVWG RTNDALYLAFCRQNRNLSYGGRPLDAGIPAGYHYLCADFLTGAGLTDLECAVYIQAKEQLLKKRGADEVV VTNVRQLGKFNTR	>Cre_A18 ATGGACGACGAGACAAAGAAATTGAAGAACAAAAACAAGGAAACGAAAGAAGGCGACGATGTTGTTGCAGCCGAGTCTTCTTTCGGTTCCGTAAACTTACACATCGATCCGACTCTGATAGCGATGAACGATGTGCGTCAGTTGGGTACCCAACAGAACGCCGCTTTGAACAGAGATTTGTTTCTTACTCTGAAAGGGAAGTATCCTAACTTGTCTGACAAGGATAAGGACTTCCACATAGCTATGATGTTGTATCGTTTAGCGGTTAAGAGTTCATCATTGCAAAGTGATGACGACACCACGGGCATAACGTACACTCGGGAGGGTGTTGAAGTGGATTTGTCTGACAAACTTTGGACTGACGTCGTGTTTAACTCTAAGGGTATTGGT…
Cli	AG18	KC694125	ORF1a		Citrus limon (Assam lemon); India: Jorhat, Assam	FRPGRNNFFTSVVSGRRVCYFRPGPNSTVSVLMSDGVNTARLDVVAPAYYAYAKALGAKVRCLWESSDLDDAKIRDGHCYIRHVYDVALYFGRRVDLSVRRTLGLFPSVGALKAYLVREYGRESLKVPMRGTTT	>Cli_AG18 TGTTCCGTCCTGGGCGGAATAATTTCTTTACTAGCGTCGTCAGTGGGCGGCGCGTCTGTTACTTTAGACC CGGACCTAATAGTACGGTGTCTGTTTTAATGTCGGATGGCGTCAATACGGCGCGTCTCGATGTTGTCGCT CCTGCGTACTATGCGTACGCTAAAGCGTTGGGCGCCAAGGTGCGCTGTCTCTGGGAGTCGTCCGACTTGG ACGACGCTAAAATACGTGACGGTCATTGTTATATTCGTCACGTGTACGACGTGGCCCTTTATTTCGGAAG GCGCGTCGATCTCTCCGTGCGCCGCACTTTGGGTTTGTTTCCCTCAGTGGGTGCTTTAAAAGCTTATCTT GTTCGCGAGTATGGTCGCGAATCTTTGAAGGTTC…
Cre	AG28	KC694129	ORF1a		Citrus reticulata (Khasi mandarin); India: Dhuliajan, Tinsukia, Assam	FRPGRNNFFTSVVSGRRVCYYRPGPNGTVSIFMSDGANTARLDVVAPAYYAYAKALGAKARCLWESSDLDDAKVRDGQCYVRHVYDVALYYGRRVDLSVRRTLGMYPTVGAFKTFLVREYGRDSLKVPMRGTYT	>Cre_AG28 TGTTCCGTCCTGGGCGGAATAATTTCTTCACTAGCGTCGTCAGTGGGCGGCGCGTCTGTTACTATAGACC CGGACCTAACGGTACGGTGTCTATTTTTATGTCGGACGGTGCCAATACTGCGCGTCTCGACGTTGTAGCT CCTGCGTACTACGCGTACGCTAAAGCTTTGGGTGCCAAAGCTCGATGTCTGTGGGAATCGTCCGATTTGG ACGACGCTAAGGTGCGTGACGGTCAATGTTACGTCCGTCACGTGTACGACGTGGCCCTCTACTATGGGAG GCGCGTTGATCTTTCTGTACGCCGCACTTTGGGTATGTATCCCACGGTGGGTGCTTTTAAAACTTTTCTT GTTCGCGAGTATGGTCGCGATTCTTTGAAGGTTC…
Cli	Ak1	GQ475606	ORF1a		Citrus limettioides var. latifolia (Tahiti lime); India: PDKV farm of Katol, Maharashtra	FRPGRNNFFTSVVSGRRVSYFRPGPNGTVSVLMSDGVNTARLDVVAPAYYAYAKALGAKVRCLWESSDLDDAKIRDGQCYVRHVYDVALYFGRRVDLSVRRTLGLFPTVGALKAYLVREYGRESLKVPMRGTYT	>Cli_Ak1 TGTTCCGTCCTGGGCGGAATAATTTCTTCACTAGCGTCGTGAGTGGGCGGCGCGTTAGTTACTTTAGACC CGGACCTAATGGTACGGTGTCTGTTTTAATGTCGGACGGTGTCAACACGGCGCGTCTCGACGTTGTCGCT CCTGCGTACTATGCGTACGCTAAAGCGTTAGGCGCCAAAGTGCGCTGTTTGTGGGAGTCGTCCGATTTGG ACGATGCTAAAATACGTGACGGCCAGTGCTACGTTCGTCACGTGTACGACGTGGCCCTTTACTTCGGAAG GCGCGTCGATCTTTCTGTGCGCCGAACTTTGGGTTTGTTTCCCACAGTGGGTGCACTAAAAGCTTATCTT GTTCGCGAGTACGGTCGCGAATCTTTGAAGGTTCC…
Cau	Ak1	GQ475563	p25		Citrus aurantifolia (Tahiti Saisarbati acid lime; India: PDKV farm of Akola Maharashtra	MDDETKKLKNKNKETKEGDDVVAAESSFGSVNLHIDPTLIAMNDVRQLGTQQNAALNRDLFLTLKGKYPN LPDKDKDFHIAMMLYRLAVKSSSLQSDDDTTGMTYTREGVEVELSDKLWTDVVFNSKGIGNRTNALRVWG RSNDALYLAFCRQNRNLSYGGRPLDAGIPAGYHYLCADFLTGAGLTDLECAVYIQAKEQLLKKRGADEVV VTNVRQLGKFNTR	>Cau_Ak1 ATGGACGACGAAACAAAGAAATTGAAGAACAAAAACAAGGAGACGAAAGAAGGCGACGATGTTGTTGCAG CAGAGTCTTCTTTCGGTTCCGTAAACTTACACATCGATCCGACTCTGATAGCGATGAACGATGTGCGTCA GTTGGGTACCCAACAGAATGCTGCTTTGAATAGAGATTTGTTTCTTACCTTGAAAGGGAAGTATCCTAAC TTACCTGACAAAGATAAAGACTTTCACATAGCTATGATGTTATATCGTTTAGCAGTTAAGAGTTCGTCGT TACAAAGCGACGATGATACCACGGGTATGACGTACACTCGGGAAGGTGTTGAAGTGGAACTGTCTGACAA ACTTTGGACAGACGTCGTGTTTAACTCTAAGGGTA…
Cau	An-9	JN638606	ORF1a		Citrus aurantifolia;India: Anantpur, Andhra Pradesh	FRPGRNNFYSSVVSGRRVSYFKPGPNGTVSVLMSDGVNTARLDVVAPAYYAYAKALGARARCLWESSDLDDAKMRDGQCYVRHVYDVALYFGRRVDLSVRRTLGLFPTVGALKTYLVREYGRESLKVPMRGTYT	>Cau_An-9 TGTTCCGTCCTGGGCGGAATAATTTCTACAGTAGCGTCGTCAGTGGGCGGCGCGTTAGTTACTTTAAACC CGGACCTAATGGTACGGTGTCTGTTTTAATGTCGGATGGTGTCAACACGGCTCGCCTCGACGTTGTCGCT CCTGCGTACTATGCGTACGCTAAAGCGTTGGGCGCCAGAGCGCGCTGTTTGTGGGAGTCGTCCGATTTGG ACGATGCTAAAATGCGTGACGGCCAATGCTACGTTCGTCACGTGTACGACGTGGCCCTTTACTTCGGAAG GCGCGTCGATCTTTCTGTGCGCCGAACTTTGGGTTTGTTTCCCACAGTGGGTGCACTAAAAACTTATCTT GTTCGCGAGTACGGTCGCGAATCTTTGAAGGTTC…
Cli	AR1	KC694119	ORF1a		Citrus limon (Assam lemon); collected from Tinsukia, Assam	FRPGRNNFFTSVVSGRRVSHFRPGPNGTVSVLMSDGVNTARLDVVAPAYYAYAKALGAKVRCLWESSDLDDAKIRDGHCYIRHVYDVALYLGRRVDLSVRRTLGLFPSVGALKAYLVREYGRESLKVPMRGTYT	>Cl_AR1 TGTTCCGTCCTGGGCGGAATAATTTCTTCACTAGCGTCGTCAGTGGGCGGCGCGTTAGTCACTTTAGACC CGGACCTAATGGTACGGTGTCTGTTTTAATGTCGGACGGTGTCAACACGGCGCGTCTCGACGTTGTCGCT CCTGCGTACTATGCGTACGCTAAAGCGTTGGGCGCCAAAGTGCGCTGTCTCTGGGAGTCGTCCGACTTGG ACGACGCTAAAATACGTGACGGTCATTGTTATATTCGTCACGTGTACGACGTGGCCCTTTATCTCGGAAG GCGCGTCGATCTCTCCGTGCGCCGCACTTTGGGTTTGTTTCCCTCAGTGGGTGCTTTAAAAGCTTATCTT GTTCGCGAGTACGGTCGCGAATCTTTGAAGGTTCCG…
Csi	AR16	KC694122	ORF1a		Citrus sinensis (sweet orange); India: Tinsukia, Assam	FRPGRNNFFTSVVSGRRVCYFKPGPNGTVSVLMSDGVNTARLDVVAPAYYAYAKALGAKVRCLWESSDLDDAKIRDGHCYIRHVYDVALYFGRRVDLSVRRTLGLFPSVGALKAYLVREYGRESLKVPMRGTYT	>Csi_AR16 TGTTCCGTCCTGGGCGGAATAATTTCTTTACTAGCGTCGTCAGTGGGCGGCGCGTCTGTTACTTTAAACC CGGACCTAATGGTACGGTGTCTGTTTTAATGTCGGACGGTGTCAATACGGCGCGTCTCGATGTTGTCGCT CCTGCGTACTATGCGTACGCTAAAGCGTTGGGCGCCAAGGTGCGCTGTCTCTGGGAGTCGTCCGATTTGG ACGACGCTAAAATACGTGACGGTCATTGTTATATTCGTCACGTGTACGACGTGGCCCTTTATTTCGGAAG GCGCGTCGATCTTTCTGTGCGCCGAACTTTGGGTTTGTTTCCCTCAGTGGGTGCTTTAAAAGCTTATCTT GTTCGCGAGTACGGTCGCGAATCTTTGAAGGTTC…
Csp	AR204	DQ363399	ORF1a		Dominican Republic; genotype: SP	FRPGRNNFFTSVVSGRRVCYFRPGPNGTVSVLMSDGVNTARLDVVAPAYYAYAKSLGARVRCLWESSDLDDAKVRDGQCYIRHVYDVALYFGRRVDLSVRRTLGMYPTVGALKAYLVREYGRESLKVPMRGTYT	>Csp_AR204 TGTTCCGTCCTGGGCGGAATAATTTCTTTACTAGCGTCGTCAGTGGGCGGCGCGTTTGCTACTTCAGACC CGGACCTAATGGTACGGTGTCTGTCTTAATGTCCGATGGCGTTAATACGGCCCGTCTTGACGTCGTCGCA CCCGCGTACTACGCGTACGCTAAATCGTTAGGCGCCAGAGTGCGCTGTTTGTGGGAGTCGTCTGATTTGG ACGACGCTAAGGTACGTGACGGTCAATGCTATATTCGTCACGTGTATGACGTGGCCCTTTACTTTGGGAG GCGCGTCGATCTTTCTGTGCGCCGCACTTTAGGCATGTATCCCACAGTGGGTGCATTAAAGGCTTACCTT GTTCGCGAGTATGGTCGCGAATCTTTGAAGGTT…
Csp	AR213	DQ363400	ORF1a		Brazil	FRPARNNFFTSVVSGRRVCYFRPGPNGTVSVLMSDGVNTARLDVVAPAYYAYAKSLGARVRCLWESSDLDDAKVRDGQCYIRHVYDVALYFGRRVDLSVRRTLGMYPTVGALKAYLVREYGRESLKVPMRGTYT	>Csp_AR213 TGTTCCGTCCTGCGCGGAATAATTTCTTTACTAGCGTCGTCAGTGGGCGGCGCGTTTGCTACTTCAGACC CGGACCTAATGGTACGGTGTCTGTCTTAATGTCCGATGGCGTTAATACGGCCCGTCTTGACGTCGTCGCA CCCGCGTACTACGCGTACGCTAAATCGTTAGGCGCCAGAGTGCGCTGTTTGTGGGAGTCGTCTGATTTGG ACGACGCTAAGGTACGTGACGGTCAATGCTATATTCGTCACGTGTATGACGTGGCCCTTTACTTTGGGAG GCGCGTCGATCTTTCTGTGCGCCGCACTTTAGGCATGTATCCCACAGTGGGTGCATTAAAGGCTTACCTT GTTCGCGAGTATGGCCGCGAATCTTTGAAGGTT…
Csi	AT-1	JQ061137	ORF1a		Citrus sinensis (L.) Osb.; China; genotype: VT	FRPGRNNFFTSVVSGRRVCYFRPGPNGTVSVLMSDGVNTARLDVVAPAYYAYAKSLGARVRCLWESSDLDDAKVRDGQCYIRHVYDVALYFGRRVDLSVRRTLGMYPTVGALKAYLVREYGRDSLKVPMRGTYT	>Csi_AT-1 TGTTCCGTCCTGGGCGGAACAATTTCTTTACTAGCGTCGTCAGTGGGCGGCGAGTTTGCTACTTCAGACCCGGACCTAATGGTACGGTGTCTGTCTTAATGTCCGATGGCGTTAATACGGCCCGTCTTGACGTCGTCGCACCCGCGTACTATGCGTACGCTAAATCGTTAGGCGCCAGAGTGCGCTGCTTGTGGGAGTCGTCTGATTTGGACGACGCTAAGGTACGTGACGGTCAATGCTATATTCGTCACGTGTATGACGTGGCCCTTTACTTTGGGAGGCGCGTCGATCTTTCTGTGCGCCGCACTTTAGGCATGTATCCCACAGTGGGTGCATTAAAGGCTTACCTTGTTCGCGAGTATGGTCGCGATTCTTTGAAGGTTCCAATG…
Csi	AT-1	JQ061137	p23		China	MDDTSGQTFISVNLSDESNTASTEIKAVSSEADRLEFLRKMDPFIIDALIRKNSYQGARFRARIIGVCVD CGRKHDKASRTERKCKVNNTQSQNEVAHMLMHDPVKYLNKRKARAFSNAEMFAIDLVMHTKERQLAVDLA AEREKTRLARRHPMRSPEETPEHYKFGMTAKAMLPDINAVDVGDNEDTSSEYPVSLSVSGGVLREHHFI	>Csi_AT-1 ATGGACGATACTAGCGGACAAACTTTTATTTCTGTGAACCTTTCTGACGAAAGCAACACAGCTAGTACTGAAATCAAAGCCGTAAGTTCGGAAGCGGATCGCTTGGAATTCTTACGGAAAATGGATCCCTTCATTATCGACGCTTTGATACGGAAAAATAGTTATCAAGGCGCTCGCTTTCGCGCGAGAATAATAGGAGTGTGCGTGGATTGTGGTAGAAAACACGATAAGGCATCGAGGACTGAACGTAAGTGTAAGGTCAACAATACGCAGTCTCAGAACGAGGTGGCGCATATGTTAATGCACGATCCCGTAAAATATTTAAATAAAAGAAAAGCTAGAGCCTTTTCTAACGCAGAAATGTTTGCGATCGATTTGGTTATGCACAC…
Csi	AT-1	JQ061137	p18		China	MSGSLGNSTHVDLLRSDSRFLSGWWSFIVNVGDIIVRFALHVPSEDMLNSFSAISNCTIIADGSALLKDN TVVDRLESMNPLAYLLKLAKTTTTICFTMSNKVLFGTTKSEPLSCLAITSDRVLFKVIMGTNVDDSRCGC SIWFYDNGTFQNGLTRCNNLVALFSAT	>Csi_AT-1 ATGTCAGGCAGCTTGGGAAATTCAACACACGTTGATCTACTGCGTTCTGATTCTCGATTTCTATCGGGATGGTGGAGTTTCATCGTGAACGTGGGTGATATAATCGTTCGGTTTGCGTTACATGTTCCTAGTGAAGATATGCTGAATAGCTTTTCAGCTATATCGAATTGTACGATCATAGCAGACGGTAGTGCTTTACTAAAGGACAACACTGTGGTTGACCGTTTAGAGAGCATGAATCCTTTGGCTTATTTGTTAAAATTAGCGAAAACGACTACTACTATTTGTTTTACTATGTCTAATAAGGTTCTTTTTGGTACTACTAAATCTGAACCGCTTAGTTGTTTAGCTATCACGTCGGATCGAGTTTTATTCAAAGTTATTATGGG…
Csi	AT-1	JQ061137	p25		China	MDDETKKLKNKNKEAKEGDDVVAAESSFGSLNFLIDPTLIAMNDVRQLSTQQNAALNRDLFLTLKGKYPN LSDKDKDFHLAMMLYRLAVKSSSLQSDDDTTGITYTREGVEVDLSDKLWTDVVFNSKGIGNRTNALRVWG RSNDALYLAFCRQNRNLSYGGRPLDAGIPAGYHYLCADFLTGAGLTDLECAVYIQAKEQLLKKRGADEVV VTNVRQLGKFNTR	>Csi_AT-1 ATGGACGACGAGACAAAGAAATTGAAGAACAAAAACAAGGAAGCGAAAGAAGGCGACGATGTTGTTGCAGCGGAGTCTTCTTTCGGTTCCTTAAACTTCCTCATCGATCCGACTCTGATAGCGATGAACGATGTGCGTCAGTTAAGTACCCAACAGAACGCCGCTTTGAACAGAGATTTGTTCCTTACTTTGAAAGGGAAGTATCCTAATTTATCTGATAAAGACAAAGACTTTCACTTAGCTATGATGTTATATCGTTTAGCGGTTAAGAGTTCATCATTGCAAAGTGACGACGACACCACGGGCATAACGTACACTCGGGAGGGCGTCGAAGTGGATTTGTCTGACAAACTTTGGACTGACGTCGTGTTTAATTCTAAGGGTATCGG…
Cre	B165	EU076703	ORF1A		Citrus reticulata cv. Ellendale, India	FRPARNNFFTSVVSGRRVCYYRPGPNGTVSVLMSDGANTARLDVVAPAYYAYAKALGAKARCLWESSDLDDAKVRDGQCYVRHVYDVALYYGRRVDLSMCRTLGMYPTVGALKVLLTREYGRDSLKVPMRGTYT	>Cre_B165 TGTTCCGTCCTGCGCGGAATAATTTTTTCACTAGCGTCGTCAGTGGGCGGCGAGTTTGTTACTATAGACCCGGGCCTAATGGTACGGTGTCTGTTCTAATGTCGGACGGCGCCAATACAGCGCGTCTCGACGTTGTCGCTCCTGCGTATTACGCGTACGCTAAAGCCTTGGGTGCCAAAGCTCGTTGCTTGTGGGAGTCGTCTGACTTGGACGACGCTAAAGTGCGTGACGGTCAATGTTACGTTCGTCACGTGTACGACGTGGCTCTCTATTATGGGAGGCGCGTTGACCTTTCTATGTGCCGCACTTTGGGTATGTATCCCACAGTGGGTGCCTTAAAAGTTTTACTCACTCGCGAGTATGGTCGCGACTCTTTAAAGGTTCCAATG…
Cre	B165	EU076703	p23		Citrus reticulata cv. Ellendale, India	MDDTSGQTFISVNLSDESNTASTETKAVSSEVDRLEFLRKMNPFIIDALIRKNSYQGARFRARIIGVCVD CGRKHDKASRTERKCKVNNTQSQNEVAHMLMHDPVKYLNKREARAFSNAEMFAIDLVMHTKERQLAVDLA AEREKTRLARRHPMRSPEETPEHYKFGMTAKAMLPNINAVDVGDNEDTSSEYPVSLSVSGGVLREHHFI	>Cre_B165 ATGGATGATACTAGCGGACAAACTTTTATTTCTGTGAACCTTTCTGACGAAAGCAACACAGCTAGTACTGAAACCAAAGCCGTAAGTTCGGAAGTGGATCGCTTGGAATTTTTACGGAAAATGAATCCCTTCATTATCGACGCTTTGATACGGAAAAACAGTTATCAAGGCGCTCGCTTTCGCGCGAGAATAATAGGAGTGTGCGTGGATTGTGGTAGAAAACACGATAAGGCATCGAGGACTGAACGTAAGTGTAAGGTCAACAATACGCAGTCTCAGAACGAGGTGGCGCATATGTTGATGCACGATCCCGTAAAATATTTAAATAAAAGAGAAGCTAGAGCCTTTTCTAACGCAGAGATGTTTGCGATCGATTTGGTTATGCACAC…
Cre	B165	EU076703	p18		Citrus reticulata cv. Ellendale, India	MSGSLGNLTHVDLLRSDSRFLSGWWSFIVNVGEIIVRFALHVPSEDMLNSFSAISNCTIIADGSALLKDN TVVDRLESMNPLAYLLKLAKTTTTICFTMSNKVLFGTTKSEPLSCLAITSDRVLFKVIMGINVDDSRCGC SIWFYNNGTFQNGLTRCNNLVALFSAT	>Cre_B165 ATGTCAGGCAGCTTGGGAAATTTAACACACGTTGATCTATTGCGTTCTGATTCTCGATTTCTATCGGGATGGTGGAGTTTCATCGTGAACGTGGGTGAGATAATCGTTCGGTTTGCGTTACATGTTCCTAGTGAGGATATGCTGAATAGCTTTTCAGCTATATCGAATTGTACGATCATAGCAGACGGTAGTGCTTTACTAAAAGACAACACTGTGGTTGACCGTTTAGAGAGCATGAATCCTTTGGCTTATTTGTTAAAATTAGCGAAAACGACTACTACTATTTGTTTTACTATGTCTAATAAGGTTCTTTTTGGTACTACTAAATCTGAACCGCTTAGTTGTTTAGCTATCACGTCGGATCGAGTTTTATTCAAAGTTATCATGGG…
Cre	B165	EU076703	p25		Citrus reticulata cv. Ellendale, India	MDDETKKLKNKNKETKEGDDVVAAESSFGSLNLHIDPTLIAMNDVRQLGTQQNAALNRDLFLTLKGKYPN LSDKDKDFHIAMMLYRLAVKSSSLQSDDDTTGITYTREGVEVDLSDKLWTDVVFNSKGIGNRTNALRVWG RSNDALYLAFCRQNRNLSYGGRPLDAGIPAGYHYLCADFLTGAGLTDLECAVYIQAKEQLLKKRGADEVV VTNVRQLGKFNTR	>Cre_B165 ATGGACGACGAGACAAAGAAATTGAAGAACAAAAACAAGGAAACGAAGGAAGGCGACGATGTTGTTGCAGCGGAGTCTTCTTTCGGTTCCTTAAACTTACACATCGATCCGACTCTGATAGCGATGAACGATGTGCGTCAGTTAGGTACCCAACAGAACGCCGCTTTGAACAGAGATTTGTTCCTTACTTTGAAAGGGAAATATCCTAATTTGTCTGATAAAGATAAGGACTTTCACATAGCTATGATGTTGTATCGTTTGGCGGTTAAGAGTTCATCATTGCAAAGTGATGACGACACCACGGGCATAACGTACACTCGAGAGGGCGTCGAAGTGGATTTGTCTGACAAACTTTGGACTGACGTCGTGTTTAATTCTAAGGGTATCGG…
Csp	B225.1	AY572213	ORF1a		India	FRPGRNNFFTSVVSGRRVSYFRPGPNGTVSVLMSDGVNTARLDVVAPAYYAYAKALGAKVRCLWESSDLDDAKIRDGQCYVRHVYDVALYFGRRVDLSVRRTLGLFPTVGALKAFLVREYGRESLKVPMRGTY	>Csp_B225.1 TGTTCCGTCCTGGGCGGAATAATTTCTTCACTAGCGTCGTCAGTGGGCGGCGCGTTAGTTACTTTAGACCCGGACCTAATGGTACGGTGTCTGTTTTAATGTCGGATGGTGTCAATACGGCGCGTCTCGACGTTGTCGCCCCTGCGTACTATGCGTACGCTAAAGCGTTAGGCGCCAAAGTGCGCTGTTTGTGGGAGTCGTCCGATTTGGACGATGCTAAAATACGTGACGGCCAGTGCTACGTTCGTCACGTGTACGACGTGGCCCTTTACTTCGGAAGGCGCGTCGATCTTTCTGTGCGCCGAACTTTGGGTTTGTTTCCCACGGTGGGTGCACTAAAAGCTTTTCTTGTTCGCGAGTACGGTCGCGAATCTTTGAAGGTTCCGA…
Csi	B301	JF957196	p23		Citrus sinensis; sweet orange cv. Madam Vionus, Puerto Rico	MDDTSGQTFVSVNLSDESNTASTRVENVKSEADRLEFLRKMNPFIIDALVRKTNYQGARFRARIIGVCVD CGRKHDKALKTERKCKVNNTQSQNEVAHMLMHDPVKYLNKRKARAFSNAETFAIELVLYTKEKQLAVDLA AEREKARLARRHPMRSPEETPEHYKFGMTAKAMLPEFNAVGVGDNEDTSSEYPVSLSVSGGVLREHHFI	>Csi_B301 ATGGACGATACTAGCGGACAAACTTTCGTTTCTGTGAACCTTTCTGACGAAAGTAACACAGCGAGTACTAGAGTTGAAAACGTAAAATCGGAAGCGGATCGCTTGGAGTTTTTACGTAAAATGAATCCCTTCATTATTGACGCTCTGGTGCGGAAAACTAATTATCAGGGCGCTCGCTTTCGTGCGAGAATAATAGGAGTGTGCGTGGATTGTGGTAGAAAACACGACAAGGCGCTCAAGACTGAACGTAAGTGTAAGGTCAACAATACGCAATCTCAGAACGAGGTGGCGCATATGTTGATGCACGATCCCGTTAAGTATTTAAACAAAAGAAAGGCTAGAGCCTTTTCTAACGCAGAGACGTTTGCGATTGAATTGGTTTTGTACAC…
Csi	B301	JF957196	ORF1A		Citrus sinensis; sweet orange cv. Madam Vionus, Puerto Rico	FRPARNNFFTSVVSGRRVCYYRPGPCGTVSVFMSDGVNTARLDVVAPAYYAYAKSLGAKARFLWESSDLDDAKIRDGQCYIRHVFDVALYFGRRADFSVRRALGLYPTVGALKAYLVREYGRDSLKVPMRGTYT	>Csi_B301 TGTTCCGCCCTGCGCGGAATAATTTTTTCACTTCCGTCGTCAGCGGACGACGTGTTTGCTACTACAGACCCGGTCCTTGTGGTACGGTGTCTGTCTTCATGTCGGACGGTGTTAACACAGCACGTCTCGACGTCGTTGCTCCGGCGTACTATGCGTACGCTAAGTCTTTGGGCGCCAAAGCGCGCTTTTTGTGGGAGTCGTCCGATTTGGACGACGCTAAAATTCGTGACGGTCAATGCTATATCCGTCACGTGTTCGACGTGGCTCTCTACTTTGGGAGACGCGCCGACTTTTCTGTGCGTAGAGCACTGGGCTTGTACCCCACAGTGGGTGCTTTAAAAGCTTACCTAGTTCGCGAATATGGTCGCGACTCTCTTAAGGTTCCTATG…
Csi	B301	JF957196	p18		Citrus sinensis; sweet orange cv. Madam Vionus, Puerto Rico	MSGSLGNLAHVDLLRSDSRFLSGWWSFIVNVGDIIVRFALHVPNEDMLNNFSAISNCTIIADGSALLKDN TVVDRLEGMNPLAYLLNLAKTTTTICFTMSNKVLFGTTKSEPLSCLAITSDRVLFKVIMGTNVDDSRCGC SIWFYNNGTFQNGLIRCDNLVALFSAT	>Csi_B301 ATGTCAGGCAGCTTGGGAAATTTAGCACACGTTGATCTGTTGCGTTCCGATTCCCGGTTTCTATCGGGATGGTGGAGTTTCATCGTGAACGTGGGCGATATAATAGTCCGGTTTGCGTTACACGTTCCTAATGAAGACATGCTGAATAATTTTTCAGCTATATCAAATTGTACGATCATAGCGGACGGTAGTGCTTTACTAAAAGATAATACCGTGGTTGATCGTTTAGAAGGCATGAATCCTTTGGCTTATTTGTTAAATTTAGCGAAAACGACTACTACTATTTGTTTTACTATGTCTAATAAGGTTCTTTTTGGTACTACTAAATCCGAACCACTTAGTTGTTTAGCTATCACGTCAGATCGAGTTTTGTTCAAAGTTATTATGGG…
Cau	B389	MH051718	ORF1A	B389-4	Citrus aurantiifolia; South Africa	FRPARNNFFTSVVSGRRVCYYRPGPCGTVSVFMSDGVNTARLDVVAPAYYAYAKSLGAKARFLWESSDLDDTKIRDGQCYVRHVFDVALYFGRRADFSVRRALGLYPTVGAFKAYLVREYGRDSLKVPMRGTYT	>Cau_B389 TGTTCCGCCCTGCGCGGAATAATTTTTTCACTTCCGTCGTCAGCGGACGACGCGTTTGCTACTACAGACCCGGTCCTTGTGGTACGGTGTCTGTCTTCATGTCGGACGGTGTTAATACAGCACGTCTCGACGTTGTTGCTCCGGCGTACTATGCGTACGCTAAGTCTTTGGGCGCCAAAGCGCGCTTTTTGTGGGAGTCGTCCGATTTGGACGACACTAAAATTCGTGACGGTCAATGCTATGTCCGTCACGTGTTCGACGTGGCTCTCTACTTTGGGAGACGCGCCGACTTTTCTGTGCGTAGAGCACTGGGCTTGTACCCCACAGTGGGTGCATTTAAGGCTTATCTAGTTCGCGAATACGGTCGCGACTCTCTTAAGGTTCCTATG…
Cau	B389	MH051718	p23	B389-4	Citrus aurantiifolia; South Africa	MNDTSGQTFVSVNLSDESNTASTRVENVNSEADRLEFLRKMNPLIIDALVRKTNYQGARFRARIIGVCVD CGRKHDKALKTERKCKVNNTQSQNEVAHMLMHDPVKYLNKRKARAFSNAEMFAIELVLYTKEKQLAVDLA AEREKTRLARRHPMRSPEETPEHYKFGMTAKAMLPEPNAVGVGDNEDTSSEYPVSLSVSGGVLREHHFI	>Cau_B389 ATGAACGATACTAGCGGACAAACTTTCGTTTCTGTGAACCTTTCTGACGAAAGCAACACAGCGAGCACTAGAGTTGAAAACGTAAATTCGGAAGCGGATCGCTTGGAGTTTTTACGTAAAATGAATCCCCTCATTATTGACGCTCTGGTGCGGAAAACCAATTATCAGGGCGCTCGCTTTCGTGCGAGAATAATAGGAGTATGCGTGGATTGTGGTAGAAAACACGACAAGGCGCTCAAGACTGAACGTAAGTGTAAGGTCAACAATACGCAGTCTCAGAACGAGGTGGCGCATATGTTGATGCACGATCCCGTTAAATATTTAAACAAAAGAAAGGCTAGAGCCTTTTCTAACGCAGAGATGTTTGCGATTGAATTGGTTTTGTACAC…
Cau	B389	MH051718	p18	B389-4	Citrus aurantiifolia; South Africa	MSGSLGNLAHVDLLRSDSRFLSGWWSFIVNVGDIIVRFALHVPNEDMLNSFSAISNCTIIADGSALLKDN TVVDRLEGMNPLAYLLNLAKTTTTICFTMSNKVLFGTTKSEPLSCLAITSDRVLFKVIMGTNVDDSRCGC SIWFYDNGTFQNGLIRCNNLVALFSAT	>Cau_B389 ATGTCAGGCAGCTTGGGAAATTTAGCACACGTTGATCTGTTGCGTTCCGACTCCCGGTTTTTATCGGGATGGTGGAGTTTCATCGTGAACGTGGGTGATATAATAGTCCGGTTTGCGTTACACGTTCCTAATGAAGATATGCTGAATAGTTTTTCAGCTATATCGAATTGTACGATCATAGCGGACGGTAGTGCTTTATTAAAAGACAATACCGTGGTTGATCGTTTAGAAGGTATGAATCCTTTGGCCTACTTGTTAAATTTAGCGAAAACGACTACTACTATTTGTTTTACTATGTCTAATAAGGTTCTTTTTGGTACTACTAAATCTGAACCACTTAGTTGTTTAGCTATCACGTCAGATCGAGTTTTGTTCAAAGTTATTATGGG…
Cau	B390-5	KU883265	ORF1A		Citrus aurantifolia; South Africa	FRPARNNFFTSVVSGRRVCYYRPGPCGTVSVLMSDGVNTACLDVVAPAYYAYAKSLGAKVRFLWESSDLDDAKVRDGQCYVRHVFDVALYFGRRADLSVRRALGMYPTVGALKAYLVREYGRDSLKVPMRGTYT	>Cau_B390-5 TGTTTCGCCCAGCGCGGAACAATTTTTTCACTTCCGTCGTCAGCGGACGACGCGTTTGCTACTACAGACCCGGTCCGTGTGGTACGGTGTCTGTTTTAATGTCGGACGGTGTTAACACAGCATGTCTCGACGTTGTTGCTCCGGCGTACTATGCGTACGCTAAATCTTTGGGCGCCAAAGTGCGCTTTTTGTGGGAGTCGTCCGACTTGGACGACGCTAAAGTTCGTGACGGTCAATGTTATGTCCGTCATGTGTTCGACGTGGCTCTCTACTTTGGGAGACGCGCCGACCTTTCCGTGCGTAGAGCACTGGGCATGTACCCCACAGTGGGTGCATTAAAAGCTTATCTTGTTCGCGAGTACGGTCGCGATTCTCTTAAGGTTCCTA…
Cau	B390-5	KU883265	p23		Citrus aurantifolia; South Africa	MDSTSGQTFVSVNLSDESNTASTAVRTVSSEADRLEFLQKMNPSIIDALVRKTNYQGARFRAKIIGVCVD CGRKHDKGLKTERKCKVNNTQSQNEVAHMLMHDPVRYLNKGKARAFSNAEMFAIDLVMYTKEKQLAVNLA AEREKTRLARRHPMRSPEETPELYKFGITAEAMLPNINAVDVGDNEDTSSEYPVSLSVSDGVLREHHFI	>Cau_B390-5 ATGGATAGTACTAGCGGACAAACTTTCGTTTCTGTGAACCTTTCTGACGAAAGCAACACAGCAAGTACTGCAGTTAGAACCGTAAGTTCGGAAGCTGATCGCTTGGAATTTTTACAAAAAATGAACCCCTCTATCATCGACGCTTTGGTACGGAAAACCAATTATCAGGGTGCTCGCTTTCGCGCAAAAATAATAGGAGTATGCGTAGATTGTGGTAGAAAACACGATAAGGGGTTGAAGACCGAACGTAAATGTAAGGTCAATAATACACAGTCTCAGAACGAGGTGGCGCATATGTTAATGCACGATCCCGTTAGGTATTTAAATAAAGGAAAGGCTAGAGCCTTTTCTAACGCAGAGATGTTTGCAATCGATTTGGTTATGTAC…
Cau	B390-5	KU883265	p18		Citrus aurantifolia; South Africa	MSGSLGNLTHVDLLRSDSRFISGWWSFIVNVGDIIVRFALHVPSEEMLNDFSAISNCTIIADGSALLKDN TVVDRLEGVNPLAHLLKLAKTTTTICFTMSNKVLFGTTKSEPLSCLAITSDRVLFKVVMGTNVDDTRCGC SIWFYNNGMFRNGLTRCDNLVTLFSAT	>Cau_B390-5 ATGTCAGGCAGCTTGGGAAATTTAACACACGTTGATTTATTGCGTTCTGATTCTCGATTCATATCGGGATGGTGGAGTTTCATTGTGAACGTAGGCGATATAATCGTCCGGTTTGCGTTACACGTTCCTAGCGAAGAAATGCTGAATGATTTTTCAGCTATATCGAATTGCACAATCATAGCGGACGGTAGTGCTTTACTAAAAGACAACACCGTAGTTGATCGTTTAGAAGGCGTGAACCCCTTGGCTCATTTATTAAAATTAGCGAAAACGACTACTACTATTTGTTTTACTATGTCTAATAAGGTTCTTTTTGGTACTACTAAATCCGAACCGCTTAGTTGTTTAGCCATTACGTCGGATCGAGTTTTATTCAAAGTTGTTATG…
Cau	B390-5	KU883265	p25		Citrus aurantifolia; South Africa	MDDETKKLKNKNKETKEGDDVVAAESSFGSLNLHIDPTLIAMNDVRQLGTQQNAALNRDLFLTLKGKYPN LPDKDKDFHIAMMLYRLAVKSSSLQSDDDTTGVTYTREGVEVELSDKLWTDVVFNSKGIGNRTNALRVWG RTNDALYLAFCRQNRNLSYGGRPLDAGIPAGYHYLCADFLTGAGLTDLECAVYLQAKEQLLKKRGADEVV VTNVRQLGKFNTR	>Cau_B390-5 ATGGACGACGAAACAAAGAAATTGAAGAACAAAAACAAGGAAACGAAAGAAGGCGACGATGTTGTTGCAGCTGAGTCTTCTTTCGGTTCGTTAAACTTACACATCGATCCGACTCTGATAGCGATGAACGATGTGCGTCAGTTGGGTACCCAACAGAATGCTGCTTTGAATAGAGATTTGTTTCTTACCTTGAAAGGGAAGTATCCCAACTTACCTGACAAAGATAAAGACTTTCACATAGCTATGATGTTATATCGTTTAGCAGTTAAGAGTTCATCATTACAAAGCGACGATGATACCACGGGTGTGACGTACACTCGGGAAGGTGTTGAAGTGGAGTTGTCTGACAAACTTTGGACAGACGTCGTGTTTAACTCTAAGGGTATT…
Csp	BAN-1	AY572216	ORF1a		India: Bangalore	FRPGRNNFFTSVVSGRRVCYFRPGPNGTVSVLMSDGVNTARLDVVAPAYYAYAKSLGARVRCLWESTDLDDAKIRDGQCYVRHVYDVALFFGRRVDLSVRRTLGLFPTVGALKAFLVREYGRESLKVPMRGTY	>Csp_BAN-1 TGTTCCGTCCTGGGCGGAATAATTTCTTTACTAGCGTCGTCAGTGGGCGGCGCGTTTGCTACTTCAGACCCGGACCTAATGGTACGGTGTCTGTCTTAATGTCCGATGGCGTTAATACGGCCCGTCTTGACGTCGTCGCACCCGCGTACTACGCGTACGCTAAATCGTTAGGCGCCAGAGTGCGCTGTTTGTGGGAGTCGACCGATTTGGACGATGCTAAAATACGTGACGGACAGTGTTTGCGCTGTTTGTGGGAGTCGACCGATTTGGACGATGCTAAAATACGTGACGGACAGTGTTACGTTCGTCACGTGTACGACGTGGCCCTTTTCTTCGGAAGGCGCGTCGATCTTTCTGTGCGCCGAACTTTGGGTTTGTTTCCCACGGT…
Cre	BCh87	MN651090	ORF1a	Bhu-Ch-87	Citrus reticulata	FRPARNNFFTSVVSGRRVSYFRPGPNGTVSVLMSDGVNTARLDVVAPAYYAYAKALGAKVRCLWESSDLDDSKIRDGQCYVRHVYDVALYFGRRVDLSVRRTLGLFPTVGALKAYLVREYGRESLKVPMRGTYT	>Cre_BCh87 TGTTCCGTCCTGCGCGGAATAATTTCTTCACTAGCGTCGTCAGTGGGCGGCGCGTTAGTTACTTTAGACC CGGACCTAATGGTACGGTGTCCGTTTTAATGTCGGACGGTGTCAACACGGCGCGTCTCGACGTTGTCGCT CCTGCGTACTATGCGTACGCTAAAGCGTTAGGCGCCAAAGTGCGCTGTTTGTGGGAGTCGTCCGATTTGG ACGATTCTAAAATACGTGACGGCCAGTGCTACGTTCGTCACGTGTACGACGTGGCCCTTTACTTCGGAAG GCGCGTCGATCTCTCTGTGCGCCGAACTTTGGGCTTGTTTCCCACAGTGGGTGCACTAAAAGCTTATCTT GTTCGCGAGTACGGTCGCGAATCTTTGAAGGTT…
Cre	BCh87	MN398277	p23	Bhu-Ch-87	Citrus reticulata	MNDTSGQTFISVNLSDESNTASTEVKTVSSEADRLEFLRKMNPFIIDALIRKTSYQGARFRARIIGVCVD CGRKHDKGSRTERKCKVNNTQSQNEVAHMLMHDPVKYLSKRKARAFSNAETFAIDLVMYTKERQLAVDLA AEREKTRLARKHPMRSPEETPEHYKFGMTAKAMLPDVNVVDVGDNEDTSSEYPVSLSISGGVLREHHFI	>Cre_BCh87 ATGAACGATACTAGCGGACAAACTTTTATTTCCGTGAACCTTTCTGACGAAAGCAACACGGCTAGTACTG AAGTTAAAACCGTAAGTTCTGAAGCGGATCGCTTGGAATTTTTACGGAAAATGAATCCCTTTATTATCGA TGCTTTGATACGGAAAACCAGTTATCAGGGTGCTCGCTTTCGCGCGAGAATAATAGGAGTATGCGTGGAT TGTGGTAGAAAACACGACAAGGGGTCGAGGACCGAACGTAAGTGTAAGGTCAACAACACACAGTCTCAGA ACGAGGTGGCGCATATGTTAATGCACGATCCCGTTAAGTATTTAAGTAAAAGAAAAGCTAGAGCCTTTTC TAACGCAGAGACGTTTGCGATCGATTTGGTTAT…
Cre	BCh87	MN580442	p18	Bhu-Ch-87	Citrus reticulata	MSGSLGNLTHVDLLRSESRFISGWWSFVVNVGDIIVRFALHVPSEEMLNDFSAISNCTIIADGSALLKDN TVVDRLEGMNPLAYLLKLAKTTTTICFTMSNKVLFGTTKSEPLSCLAITSDRVLFKVVMGTNVDDTRCGC SIWFYNNGMFRNGLTRCDNLVTLFSAT	>Cre_BCh87 ATGTCAGGCAGCTTGGGAAATTTAACACACGTTGATTTATTGCGTTCTGAATCTCGATTCATATCGGGAT GGTGGAGTTTCGTCGTGAACGTAGGCGATATAATCGTCCGGTTTGCGTTACACGTTCCTAGCGAAGAAAT GCTGAATGATTTTTCAGCTATATCGAATTGCACAATCATAGCGGACGGTAGTGCTTTACTAAAAGACAAC ACCGTAGTTGATCGTTTAGAAGGCATGAACCCCTTGGCTTATTTGTTAAAATTAGCAAAAACGACTACTA CTATTTGTTTCACTATGTCTAATAAGGTTCTTTTTGGTACTACTAAATCCGAACCGCTTAGTTGTTTAGC TATTACGTCGGATCGAGTTTTATTCAAAGTTGT…
Cre	BCh87	MN366314	p25	Bhu-Ch-87	Citrus reticulata	MDDETKKLKNKNKETKEGDDVVAAESSFGSVNLHIDPTLIAMNDVRQLGTQQNAALNRDLFLTLKGKYPN LPDKDKDFHIAMMLYRLAVKSSSLQSDDDTTGMTYTREGVEVELSDKLWTDVVFNSKGIGNRTNALRVWG RSNDALYLAFCRQNRNLSYGGRPLDAGIPAGYHYLCADFLTGAGLTDLECAVYVQAKEQLLKKRGADEVV VTNVRQLGKFNTR	>Cre_BCh87 ATGGACGACGAAACAAAGAAATTGAAGAACAAAAACAAGGAGACGAAAGAAGGCGACGATGTTGTTGCAG CAGAGTCTTCTTTCGGTTCCGTAAACTTACACATCGATCCGACTCTGATAGCGATGAACGATGTGCGTCA GTTGGGTACCCAACAGAATGCTGCTTTGAATAGAGATTTGTTTCTTACCTTGAAAGGGAAGTATCCTAAC TTACCTGACAAAGATAAAGACTTTCACATAGCTATGATGTTATATCGTTTAGCAGTTAAGAGTTCGTCGT TACAAAGCGACGATGATACCACGGGTATGACGTACACTCGGGAAGGTGTTGAAGTGGAACTGTCTGACAA ACTTTGGACAGACGTCGTGTTTAACTCTAAGGG…
Cre	BCh89	MN651098	ORF1a	Bhu-Ch-89	Citrus reticulata	FRPARNNFFTSVVSGRRVSYFRPGPNGTVSVLMSDGVNTARLDVVAPAYYAYAKALGAKVRCLWESSDLDDAKIRDGQCYVRHVCDVALYFGRRVDLSVRRTLGLFPTVGALKAYLVREYGRESLKVPMRGTYT	>Cre_BCh89 TGTTCCGTCCTGCGCGGAATAATTTCTTTACTAGCGTCGTCAGTGGGCGGCGCGTTAGTTACTTTAGACC CGGACCTAATGGTACGGTGTCTGTTTTAATGTCGGACGGTGTCAACACGGCGCGTCTCGACGTTGTCGCT CCTGCGTACTACGCGTACGCTAAAGCGTTAGGCGCCAAAGTGCGCTGTTTGTGGGAGTCGTCCGATTTGG ACGATGCTAAAATACGTGACGGCCAATGCTACGTTCGTCACGTGTGCGACGTGGCCCTTTACTTCGGAAG GCGCGTCGATCTTTCTGTGCGCCGAACTTTGGGTTTGTTTCCCACAGTGGGTGCACTAAAAGCTTATCTT GTTCGCGAGTACGGTCGCGAATCTTTGAAGGTT…
Cre	BCh89	MN398278	p23	Bhu-Ch-89	Citrus reticulata, Three (”MKR”) from the amino terminal is mispredicted, removed while making phylogenetic tree reconstruction	MKRDTSGQTFISVNLSDESNTASTEIKAVSSEADRLEFLRKMNPFIIDALIRKNSYQGARFRARIIGVCV DCGRKHDKASRTERKCKVNNTQSQNEVAHMLMHDPVKYLNKRKARAFSNAEMFAIDLVMHTKERQLAVDL AAEREKTRLARRHPMRSPEETPEHYKFGMTAKAMLPDINAVDVGDNEDTSSEYPVSLSVSGGVLREHHFI	>Cre_BCh89 ATGAAAAGGGATACTAGCGGACAAACTTTTATTTCTGTGAACCTTTCTGACGAAAGCAACACAGCTAGTA CTGAAATCAAAGCCGTAAGTTCGGAAGCGGATCGCTTGGAATTTTTACGGAAAATGAATCCCTTCATTAT CGACGCTTTGATACGGAAAAATAGTTATCAAGGCGCTCGCTTTCGCGCGAGAATAATAGGAGTGTGCGTG GATTGTGGTAGAAAACACGATAAGGCATCGAGGACTGAACGTAAGTGTAAGGTCAACAATACGCAGTCTC AGAACGAGGTGGCGCATATGTTAATGCACGATCCCGTAAAATATTTAAATAAAAGAAAAGCTAGAGCCTT TTCTAACGCAGAGATGTTTGCGATCGATTTGGT…
Cre	BCh89	MN366315	p25	Bhu-Ch-89	Citrus reticulata	MDDETKKLKNKNKEAKEGDDVVAAESSFGSLNFHIDPTLIAMNDVRQLSTQQNAALNRDLFLTLKGKYPN LSDKDKDFHLAMMLYRLAVKSSSLQSDDDTTGITYTREGVEVDLSDKLWTDVVFNSKGIGNRTNALRVWG RSNDALYLAFCRQNRNLSYGGRPLDAGIPAGYHYLCADFLTGAGLTDLECAVYIQAKEQLLKKRGADEVV VTNVRQLGKFNTR	>Cre_BCh89 ATGGACGACGAAACAAAGAAATTGAAGAACAAAAACAAGGAAGCGAAAGAAGGCGACGATGTTGTTGCAG CGGAGTCTTCTTTCGGTTCCTTAAACTTCCACATCGATCCGACTCTGATAGCGATGAACGATGTGCGTCA GTTAAGTACCCAACAGAACGCCGCTTTGAACAGAGATTTGTTCCTTACTTTGAAAGGGAAGTATCCTAAT TTGTCTGATAAAGACAAAGACTTTCACTTAGCTATGATGTTGTATCGTTTAGCGGTTAAGAGTTCATCAT TGCAAAGTGACGACGACACCACGGGCATAACGTACACTCGGGAGGGCGTCGAAGTGGATTTGTCTGACAA ACTTTGGACTGACGTCGTGTTTAATTCTAAGGG…
Cli	BCh90	QIC51055	p23	Bhu-Ch-90	Citrus limon	MNDTSGQTFVSVTLSDESNTASTRVENVKPEADRLEFLRKMNPFIIDALVRKTNYQGARFRAKILGVCVD CGRKHDKALKTERKCKVNNTQSQNEVAHMLMHDPVKYLNKRKARAFSNAEMFAIELVLYTKEKQLAVDLA AEREKTRLARRHPMRSPEETPEHYKFGMTAKAMLPELNAVGVGDNEDTSSEYPVSLSVSGGVLREHHFI	>Cli_BCh90 ATGAACGATACTAGCGGACAAACTTTCGTTTCTGTGACCCTTTCTGACGAAAGCAACACAGCGAGCACTA GAGTTGAAAACGTAAAACCGGAAGCGGATCGCTTGGAGTTTTTACGTAAAATGAATCCCTTCATTATTGA CGCTCTGGTGCGGAAAACCAATTATCAGGGCGCTCGCTTTCGTGCGAAAATATTAGGAGTATGCGTGGAT TGTGGTAGAAAACACGACAAGGCGCTCAAGACTGAACGTAAGTGTAAGGTCAACAATACGCAATCTCAGA ACGAGGTGGCGCATATGTTGATGCACGATCCCGTTAAGTATTTAAACAAAAGAAAGGCTAGAGCCTTTTC TAACGCAGAGATGTTTGCGATTGAATTGGTTTT…
Cli	BCh90	MN366317	p25	Bhu-Ch-90	Citrus limon	MDDETKKLKNKTRKRKKATMLLLPSTSFGSVNLHIDPTLITMNDVRQLGTQQNAALNRDLFLTLKGKYPN LPDKDKDFHIAMMLYRLAVKSSSLQSDDDATGITYTREGVEVDLSDKLWTDIVFNSKGIGNRTNALRVWG RTNDALYLAFCRQNRNLSYGGRPLDAGIPAGYHYLCADFLTGAGLTDLECAVYIQAKEQLLKKRGADEVV VTNVRQLGKFNTR	>Cli_BCh90 ATGGACGACGAAACAAAGAAATTGAAGAACAAAACAAGGAAACGAAAGAAGGCGACGATGTTGTTGCTGC CGAGTACTTCTTTCGGTTCCGTAAACTTACACATCGATCCGACTTTGATAACGATGAACGATGTGCGTCA GTTGGGCACCCAACAGAACGCTGCTTTGAACAGAGACTTATTCCTTACTTTGAAAGGGAAGTATCCTAAC TTACCTGATAAAGATAAGGACTTTCACATAGCTATGATGTTGTATCGTTTAGCAGTTAAGAGTTCATCAT TACAAAGCGATGACGACGCCACGGGTATAACGTACACTCGGGAGGGTGTTGAAGTGGATTTGTCCGATAA GCTTTGGACTGACATCGTGTTTAACTCTAAGGG…
Cre	BDa36	MN137882	p23	Bhu-Da-36	Citrus reticulata	MDNTSGQTFISVNLSDESNTASTEVKTVSSEADRLEFLRKMNPFVIDALIRKTSYQGARFRARIIGVCVD CGRKHDKGSRTERKCKVNNTQSQNEVAHMLMHDPVKYLSKRKARAFSNAEMFAIDLVMYTKERQLAVDLA AEREKTRLARKHPMRSPEETPEHYKFGMTAKAMLPDINVVNVGDNEDTSSEYPVSLSVSGGVLREHHFI	>Cre_BDa36 ATGGATAATACTAGCGGACAAACTTTCATTTCCGTGAACCTTTCTGATGAAAGCAACACGGCTAGTACTG AAGTTAAAACCGTAAGTTCTGAAGCGGATCGCTTGGAATTTTTACGGAAAATGAATCCCTTTGTTATCGA TGCTTTGATACGGAAAACCAGTTATCAGGGTGCTCGCTTTCGCGCGAGAATAATAGGAGTGTGCGTGGAT TGTGGTAGAAAACACGATAAGGGGTCGAGGACTGAACGTAAGTGTAAAGTCAACAACACACAGTCTCAGA ACGAGGTGGCGCATATGTTAATGCACGATCCCGTGAAGTATTTAAGTAAAAGAAAAGCTAGAGCCTTTTC TAACGCAGAGATGTTTGCGATCGATTTGGTTAT…
Cre	BDa36	MN137877	p18	Bhu-Da-36	Citrus reticulata	MSGSLGNLTHVDLLRSESRFLSGWWSFIVNVGDIIVRFALHVPSEDMLNSFSAISNCTIIADGSALLKDN TVVDRLESMNPLAYLLKLAKTTTTICFTMSNKVLFGTTKSEPLSCLAITSDRVLFKVIMGINVDDSRCGC SIWFYSNGTFQNGLTRCNNLVALFSAT	>Cre_BDa36 ATGTCAGGCAGCTTGGGAAATTTAACACACGTTGATCTATTGCGTTCTGAATCCCGATTTCTATCGGGAT GGTGGAGTTTCATCGTGAACGTGGGTGATATAATCGTTCGGTTTGCGTTACATGTTCCTAGTGAAGATAT GCTGAATAGCTTTTCAGCTATATCGAATTGTACGATCATAGCAGACGGTAGTGCTTTACTAAAAGACAAC ACTGTGGTTGACCGTTTAGAGAGCATGAATCCTTTGGCTTATTTGTTAAAATTAGCGAAAACGACTACTA CTATTTGTTTTACTATGTCTAATAAGGTTCTTTTTGGTACTACTAAGTCTGAACCGCTTAGTTGTTTAGC TATCACGTCGGATCGAGTTTTATTCAAAGTTAT…
Cre	BDa36	MN137877	p25	Bhu-Da-36	Citrus reticulata	MDDETKKLKNKNKETKEGDDVVAAESSFGSLNLHIDPTLIAMNDVRQLGTQQNAALNRDLFLTLKGKYPS LSDKDKDFHIAMMLYRLAVKSSSLQSDDDTTGITYTREGVEVDLSDKLWTDVVFNSKGIGNRTNALRVWG RSNDALYLAFCRQNRNLSYGGRPLDAGIPAGYHYLCADFLTGAGLTDLECAVYIQAKEQLLKKRGADEVV VTNVRQLGKFNTR	>Cre_BDa36 ATGGACGACGAAACAAAGAAATTGAAGAACAAAAACAAGGAAACGAAGGAAGGTGACGATGTTGTTGCAG CGGAGTCTTCTTTCGGTTCCTTAAACTTACACATCGATCCGACTCTGATAGCGATGAACGATGTGCGTCA GTTAGGTACCCAACAGAACGCCGCTTTGAACAGAGATTTGTTCCTTACTTTGAAAGGGAAATATCCTAGT TTGTCTGATAAAGATAAGGACTTTCACATAGCTATGATGTTGTATCGTTTGGCGGTTAAGAGTTCATCAT TGCAAAGTGATGACGACACCACGGGCATAACGTACACTCGGGAGGGCGTCGAAGTGGATTTGTCTGACAA ACTTTGGACTGACGTCGTGTTTAATTCTAAGGG…
Cre	BDa38	MN137883	p23	Bhu-Da-38	Citrus reticulata	MDDTSGQTFVSVNLSDESNTASTEVKTVSLEADRLEFLRKMNPFIIDALIRKTSYQGARFRARIIGVCVD CGRKHDKASRTERKCKVNNTQSQNEVAHMLMHDPVKYLNKRKARAFSNAEMFAIDLVMHTKERQLAVDLA AEREKTRLARRHPMRSPEETPEHYKFGMTAKAMLPDTNAIDVGDNEDTSSEYPVSLSISGGVLREHHFI	>Cre_BDa38 ATGGATGATACTAGCGGACAAACTTTCGTTTCTGTGAACCTTTCTGACGAAAGCAACACAGCTAGCACTG AAGTCAAAACCGTAAGTTTGGAAGCGGATCGCTTGGAATTTTTACGGAAAATGAATCCCTTTATTATCGA CGCCTTGATACGGAAAACCAGTTATCAGGGTGCTCGCTTTCGCGCGAGAATAATAGGAGTGTGCGTGGAT TGTGGTAGAAAACACGATAAGGCATCGAGGACTGAACGTAAGTGTAAAGTCAACAATACACAATCTCAGA ACGAGGTGGCGCATATGTTAATGCACGATCCCGTGAAATATTTAAATAAAAGAAAAGCTAGAGCTTTTTC AAACGCAGAGATGTTTGCGATCGATTTGGTTAT…
Cre	BDa38	MN137878	p18	Bhu-Da-38	Citrus reticulata	MSGSLGNLTHVDLLRSDSRFLSGWWSFIVNVGDIIVRFALHVPSEDMLNSFSAISNCTIIADGCALLKDN TVVDRLESMNPLAYLLKLAKTTTTICFTMSNKVLFGTTKSEPLSCLAITSDRVLFKVIMGTNVDNSRCGC SIWFYNNGMFQNGLTRCNNLVALFSAT	>Cre_BDa38 ATGTCAGGCAGCTTGGGAAATTTAACACACGTTGATCTATTGCGTTCTGATTCCCGGTTTCTATCGGGAT GGTGGAGTTTCATCGTGAACGTGGGTGATATAATCGTTCGGTTTGCGTTACACGTTCCTAGTGAAGATAT GCTGAATAGCTTTTCAGCTATATCGAATTGTACGATCATAGCGGACGGTTGTGCTTTACTAAAAGACAAC ACTGTGGTCGATCGTTTAGAGAGCATGAACCCTTTGGCTTATTTGTTAAAATTAGCGAAAACGACTACTA CTATTTGTTTTACTATGTCTAATAAGGTTCTTTTTGGTACTACTAAATCCGAACCGCTTAGTTGTTTAGC TATCACGTCGGACCGAGTTTTATTCAAAGTTAT…
Cre	BDa76	MN651097	ORF1a	Bhu-Da-76	Citrus reticulata	FRPARNNFFTSVVSGRRVSYFRPGPNGTVSVLMSDGVNTARLDVVAPAYYAYAKALGAKVRCLWESSDLDDAKIRDGQCYVRHVYDVALYFGRRVDLSVRRTLGLFPTVGALKAYLVREYGRESLKVPMRGTYT	>Cre_BDa76 TGTTCCGTCCTGCGCGGAATAATTTCTTTACTAGCGTCGTCAGTGGGCGGCGCGTTAGTTACTTTAGACC CGGACCTAATGGTACGGTGTCTGTTTTAATGTCGGACGGTGTCAACACGGCGCGTCTCGACGTTGTCGCT CCTGCGTACTATGCGTACGCTAAAGCGTTAGGCGCCAAAGTGCGCTGTTTGTGGGAGTCGTCCGATTTGG ACGATGCTAAAATACGTGACGGCCAGTGCTACGTTCGTCACGTGTACGACGTGGCCCTTTACTTCGGAAG GCGCGTCGATCTTTCTGTGCGCCGAACTTTGGGTTTGTTTCCCACAGTGGGTGCACTAAAGGCTTATCTT GTTCGCGAGTACGGTCGCGAATCTTTGAAGGTT…
Cre	BDa76	MN398273	p23	Bhu-Da-76	Citrus reticulata	MDDTSGQTFISVNLSDESNTASTEVKTVSLEADRLEFLRKMNPFIIDALIRKTSYQGARFRARIIGVCVD CGRKHDKASRTERKCKVNNTQSQNEVAHMLMHDPVKYLNKRKARAFSNAEMFAIDLVMHTKERQLAVDLA AEREKTRLARRHPMRSPEETPEHYKFGMTAKAMLPDINAIDVGDNEDTSSEYPVSLSVSGGVLREHHFI	>Cre_BDa76 ATGGATGATACTAGCGGACAAACTTTCATTTCTGTGAACCTTTCTGACGAAAGCAACACAGCTAGCACTG AAGTCAAAACCGTAAGTTTGGAAGCGGATCGCTTGGAATTTTTACGGAAAATGAATCCCTTTATTATCGA CGCCTTGATACGGAAAACCAGTTATCAGGGTGCTCGCTTTCGCGCGAGAATAATAGGAGTGTGCGTGGAT TGTGGTAGAAAACACGATAAGGCATCGAGGACTGAACGTAAGTGTAAAGTCAACAATACACAATCTCAGA ACGAGGTGGCGCATATGTTAATGCACGATCCCGTGAAATATTTAAATAAAAGAAAAGCTAGAGCTTTTTC TAACGCAGAGATGTTTGCGATCGATTTGGTTAT…
Cre	BDa76	MN580439	p18	Bhu-Da-76	Citrus reticulata	MSGSLGNLTHVDLLRSDSRFLSGWWSFIVNVGDIIVRFALHVPNEDMLNSFSAISNCTIIADGSALLKDN TVVDRLESMNPLAYLLKLAKTTTTICFTMSNKVLFGTTKSEPLSCLAITSDRVLFKVIMGTNVDDSRCGC SIWFYNNGMFQNGLTRCNNLVALFSAT	>Cre_BDa76 ATGTCAGGCAGCTTGGGAAATTTAACACACGTTGATCTATTGCGTTCTGATTCCCGGTTTCTATCGGGAT GGTGGAGTTTCATCGTGAACGTGGGTGATATAATCGTTCGGTTTGCGTTACACGTTCCTAATGAAGATAT GCTGAATAGCTTTTCAGCTATATCGAATTGTACGATCATAGCGGACGGTAGTGCTTTACTAAAAGACAAT ACTGTGGTCGACCGTTTAGAGAGCATGAACCCTTTGGCTTATTTGTTAAAATTAGCGAAAACGACTACTA CTATTTGTTTTACTATGTCTAATAAGGTTCTTTTTGGTACTACTAAATCCGAACCGCTTAGTTGTTTAGC TATCACGTCGGACCGAGTTTTATTCAAAGTTAT…
Cre	BDa76	MN366312	p25	Bhu-Da-76	Citrus reticulata	MDDETKKLKNKNKETKEGDDVVAAESSFGSMNLHIDPTLIAMNDVRQLGTQQNAALNRDLFLTLKGKYPN LPDKDKDFHIAMMLYRLAVKSSSLQSDDDTTGITYTREGVEVDLSDKLWTDVVFNSKGIGNRTNALRVWG RTNDALYLAFCRQNRNLSYGGRPLDAGIPAGYHYLCADFLTGAGLTDLECAVYIQAKEQLLKKRGADEVV VTNVRQLGKFNTR	>Cre_BDa76 ATGGACGACGAAACAAAGAAATTGAAGAACAAAAACAAGGAGACGAAAGAAGGCGACGATGTTGTTGCAG CAGAGTCTTCTTTCGGTTCCATGAACTTACACATCGATCCGACTCTGATAGCGATGAACGATGTGCGTCA GTTGGGAACCCAACAGAACGCCGCTTTGAACAGAGATTTGTTTCTTACTCTGAAAGGGAAGTATCCTAAC TTGCCTGACAAGGATAAGGACTTCCACATAGCTATGATGTTATATCGTTTAGCGGTTAAGAGTTCATCGT TGCAAAGTGATGATGACACCACGGGCATAACATATACTCGGGAGGGTGTTGAAGTGGATTTGTCTGACAA GCTTTGGACTGACGTCGTGTTTAACTCCAAGGG…
Csp	BSa39	MN137885	p23	Bhu-Sa-39	Citrus sp	MDDTSGQTFVSVNLSDESNTASTEVKTVSLEADRLEFLRKMNPFIIDALIRKTSYQGARFRARIIGVCVD CGRKHDKASRTERKCKVNNTQSQNEVAHMLMHDPVKYLNKRKARAFSNAEMFAIDLVMHTKERQLAVDLA AEREKTRLARRHPMRSPEETPEHYKFGMTAKAMLPDINAIDVGDNEDTSSEYPVSLSVSGGVLREHH	>Csp_BSa39 ATGGATGATACTAGCGGACAAACTTTCGTTTCTGTGAACCTTTCTGACGAAAGCAACACAGCTAGCACTG AAGTCAAAACCGTAAGTTTGGAAGCGGATCGCTTGGAGTTTTTACGGAAAATGAATCCCTTTATTATCGA CGCCTTGATACGGAAAACCAGTTATCAGGGTGCTCGCTTTCGCGCGAGAATAATAGGAGTGTGCGTGGAT TGTGGTAGAAAACACGATAAGGCATCGAGGACTGAACGTAAGTGTAAAGTCAACAATACACAATCTCAGA ACGAGGTGGCGCATATGTTAATGCACGATCCCGTGAAATATTTAAATAAAAGAAAAGCTAGAGCTTTTTC AAACGCAGAGATGTTTGCGATCGATTTGGTTAT…
Cre	BSa78	MN137880	p18		Citrus reticulata	MSGSLGNLTHVDLLRSDSRFLSGWWSFIVNVGDIIVRFALHVPSEDMLNSFSAISNCTIIADGSALLKDN TVVDRLESMNPLAYLLKLAKTTTTICFTMSNKVLFGTTKSEPLSCLAITSDRVLFKVIMGTNVDDSRCGC SIWFYNNGMFQNGLTRCNNLVALFSAT	>Cre_BSa78 ATGTCAGGCAGCTTGGGAAATTTAACACACGTTGATCTATTGCGTTCTGATTCCCGGTTTCTATCGGGAT GGTGGAGTTTCATCGTGAACGTGGGTGATATAATCGTTCGGTTTGCGTTACACGTTCCTAGTGAAGATAT GCTGAATAGCTTTTCAGCTATATCGAATTGTACGATCATAGCGGACGGTAGTGCTTTACTAAAAGACAAC ACTGTGGTCGACCGTTTAGAGAGCATGAACCCTTTGGCTTATTTGTTAAAATTAGCGAAAACGACTACTA CTATTTGTTTTACTATGTCTAATAAGGTTCTTTTTGGTACTACTAAATCCGAACCGCTTAGTTGTTTAGC TATCACGTCGGACCGAGTTTTATTCAAAGTTAT…
Cre	BSa79	MN137887	p23		Citrus reticulata	MDDTSGQTFISVNLSDESNTASTEVKTVSLEADRLEFLRKMNPFIIDALIRKTSYQGARFRARIIGVCVD CGRKHDKASRTERKCKVNNTQSQNEVAHMLMHDPVKYLNKRKARAFSNAEMFAIDLVMHTKERQLAVDLA AEREKTRLARRHPMRSPEETPEHYKFGMTAKAMLPDINAIDVGDNEDTSSEYPVSLSVSGGVLREHHFI	>Cre_BSa79 ATGGATGATACTAGCGGACAAACTTTCATTTCTGTGAACCTTTCTGACGAAAGCAACACAGCTAGCACTG AAGTCAAAACCGTAAGTTTGGAAGCGGATCGCTTGGAATTTTTACGGAAAATGAATCCCTTTATTATCGA CGCCTTGATACGGAAAACCAGTTATCAGGGTGCTCGCTTTCGCGCGAGAATAATAGGAGTGTGCGTGGAT TGTGGTAGAAAACACGATAAGGCATCGAGGACTGAACGTAAGTGTAAAGTCAACAATACACAATCTCAGA ACGAGGTGGCGCATATGTTAATGCACGATCCCGTGAAATATTTAAATAAAAGAAAAGCTAGAGCTTTTTC TAACGCAGAGATGTTTGCGATCGATTTGGTTAT…
Cre	BSa79	MN137881	p18		Citrus reticulata	MSGSLGNLTHVDLLRSDSRFLSGWWSFIVNVGDIIVRFALHVPSEDMLNSFSAISNCTIIADGSALLKDN TVVDRLESMNPLAYLLKLAKTTTTICFTMSNKVLFGTTKSEPLSCLAITSDRVLFKVIMGTNVDDSRCGC SIWFYNNGMFQNGLTRCNNLVALFSAT	>Cre_BSa79 ATGTCAGGCAGCTTGGGAAATTTAACACACGTTGATCTATTGCGTTCTGATTCCCGGTTTCTATCGGGAT GGTGGAGTTTCATCGTGAACGTGGGTGATATAATCGTTCGGTTTGCGTTACACGTTCCTAGTGAAGATAT GCTGAATAGCTTTTCAGCTATATCGAATTGTACGATCATAGCGGACGGTAGTGCTTTACTAAAAGACAAC ACTGTGGTCGACCGTTTAGAGAGCATGAACCCTTTGGCTTATTTGTTAAAATTAGCGAAAACGACTACTA CTATTTGTTTTACTATGTCTAATAAGGTTCTTTTTGGTACTACTAAATCCGAACCGCTTAGTTGTTTAGC TATCACGTCGGACCGAGTTTTATTCAAAGTTAT…
Cre	BSa80	MN651092	ORF1a	Bhu-Sa-80	Citrus reticulata	FRPARNNFFTSVVSGRRVSYFRPGPNGTVSVLMSDGVDTARLDVVAPAYYAYAKALGAKVRCLWESSDLDDAKIRDGQCYVRHVYDVALYFGRRVDLSVRRTLGLFPTVGALKAYLVREYGRESLKVPMRGTYT	>Cre_BSa80 TGTTCCGTCCTGCGCGGAATAATTTCTTCACTAGCGTCGTCAGTGGGCGGCGCGTTAGTTACTTTAGACC CGGACCTAATGGTACGGTGTCTGTTTTAATGTCGGACGGTGTCGACACGGCGCGTCTCGACGTTGTCGCT CCTGCGTACTATGCGTACGCTAAAGCGTTAGGCGCCAAAGTGCGCTGTTTGTGGGAGTCGTCCGATTTGG ACGATGCTAAAATACGTGACGGCCAGTGCTACGTTCGTCACGTGTACGACGTGGCCCTTTACTTCGGAAG GCGCGTCGATCTTTCTGTGCGCCGAACTTTGGGTTTGTTTCCCACAGTGGGTGCACTAAAGGCTTATCTT GTTCGCGAGTACGGTCGCGAATCTTTGAAGGTT…
Cre	BSa80	MN398274	p23	Bhu-Sa-80	Citrus reticulata	MDDTSGQTFISVNLSDESNTASTEVKTVSLEADRLEFLRKMNPFIIDALIRKTSYQGARFRARIIGVCVD CGRKHDKASRTERKCKVNNTQSQNEVAHMLMHDPVKYLNKRKARAFSNAEMFAIDLVMHTKERQLAVDLA AEREKTRLARRHPMRSPEETPEHYKFGMTAKAMLPDINAIDVGDNEDTSSEYPVSLSVSGGVLREHHFI	>Cre_BSa80 ATGGATGATACTAGCGGACAAACTTTCATTTCTGTGAACCTTTCTGACGAAAGCAACACAGCTAGCACTG AAGTCAAAACCGTAAGTTTGGAAGCGGATCGCTTGGAATTTTTACGGAAAATGAATCCCTTTATTATCGA CGCCTTGATACGGAAAACCAGTTATCAGGGTGCTCGCTTTCGCGCGAGAATAATAGGAGTGTGCGTGGAT TGTGGTAGAAAACACGATAAGGCATCGAGGACTGAACGTAAGTGTAAAGTCAACAATACACAATCTCAGA ACGAGGTGGCGCATATGTTAATGCACGATCCCGTGAAATATTTAAATAAAAGAAAAGCTAGAGCTTTTTC TAACGCAGAGATGTTTGCGATCGATTTGGTTAT…
Cre	BSa80	MN580440	p18	Bhu-Sa-80	Citrus reticulata	MSGSLGNLTHVDLLRSDSRFLSGWWSFIVNVGDIIVRFALHVPNEDMLNSFSAISNCTIIADGSALLKDN TVVDRLESMNPLAYLLKLAKTTTTICFTMSNKVLFGTTKSEPLSCLAITSDRILFKVIMGTNVDDSRCGC SIWFYNNGMFQNGLTRCNNLVALFSAT	>Cre_BSa80 ATGTCAGGCAGCTTGGGAAATTTAACACACGTTGATCTATTGCGTTCTGATTCCCGGTTTCTATCGGGAT GGTGGAGTTTCATCGTGAACGTGGGTGATATAATCGTTCGGTTTGCGTTACACGTTCCTAATGAAGATAT GCTGAATAGCTTTTCAGCTATATCGAATTGTACGATCATAGCGGACGGTAGTGCTTTACTAAAAGACAAC ACTGTGGTCGACCGTTTAGAGAGCATGAACCCTTTGGCTTATTTGTTAAAATTAGCAAAAACGACTACTA CTATTTGTTTTACTATGTCTAATAAGGTTCTTTTTGGTACTACTAAATCCGAACCGCTTAGTTGTTTAGC TATCACGTCGGACCGAATTTTATTCAAAGTTAT…
Cre	BSa80	MN366313	p25	Bhu-Sa-80	Citrus reticulata	MDDETKKLKNKNKETKEGDDVVAAESSFGSVNLHIDPTLIAMNDVRQLGTQQNAALNRDLFLTLKAKYPN LSDKDKDFHIAMMLYRLAVKSSSLQSDDDTTGITYTREGVEVDLSDKLWTDVVFNSKGIGNRANALRVWG RTNDALYLAFCRQNRNLSYGGRPLDAGIPAGYHYLCADFLTGAGLTDLECAVYIQAKEQLLKKRGADEVV VTNVRQLGKFNTR	>Cre_BSa80 ATGGACGACGAAACAAAGAAATTGAAGAACAAAAACAAGGAAACGAAAGAAGGCGACGATGTTGTTGCAG CGGAGTCTTCTTTCGGTTCTGTAAACTTACACATCGATCCGACTCTGATAGCGATGAACGATGTGCGTCA GTTGGGTACCCAACAGAATGCCGCTTTGAACAGAGATTTGTTTCTTACTTTGAAAGCGAAGTATCCTAAT TTGTCTGATAAAGATAAGGACTTTCACATAGCTATGATGTTGTATCGTTTAGCGGTTAAGAGTTCATCAT TGCAAAGTGATGACGACACTACGGGTATAACGTACACTCGGGAGGGCGTCGAAGTGGATTTGTCTGACAA ACTTTGGACTGACGTCGTGTTTAATTCTAAGGG…
Cre	BSa81	MN651095	ORF1a	Bhu-Sa-81	Citrus reticulata	FRPARNNFFTSVVSGRRVSYFRPGPNGTVSVLMSDGVNTARLDVVAPAYYAYAKALGAKVRCLWESSDLDDAKIRDGQCYVRHVYDVALYFGRRVDLSVRRTLGLFPTVGALKAYLVREYGRESLKVPMRGTYT	>Cre_BSa81 TGTTCCGTCCTGCGCGGAATAATTTCTTCACTAGCGTCGTCAGTGGGCGGCGCGTTAGTTACTTTAGACC CGGACCTAATGGTACGGTGTCTGTTTTAATGTCGGACGGTGTCAACACGGCGCGTCTCGACGTTGTCGCT CCTGCGTACTATGCGTACGCTAAAGCGTTAGGCGCCAAAGTGCGCTGTTTGTGGGAGTCGTCCGATTTGG ACGATGCTAAAATACGTGACGGCCAGTGCTACGTTCGTCACGTGTACGACGTGGCCCTTTACTTCGGAAG GCGCGTCGATCTTTCTGTGCGCCGAACTTTGGGTTTGTTTCCCACAGTGGGTGCACTAAAGGCTTATCTT GTTCGCGAGTACGGTCGCGAATCTTTGAAGGTT…
Cre	BSa81	MN580441	p18	Bhu-Sa-81	Citrus reticulata	MSGSLGNLTHVDLLRSDSRFLSGWWSFIVNVGDIIVRFALHVPNEDMLNSFSAISNCTIIADGSALLKDN TVVDRLESMNPLAYLLKLAKTTTTICFTMSNKVLFGTTKSEPLSCLAITSDRILFKVIMGTNVDDSRCGC SIWFYNNGMFQNGLTRCNNLVALFSAT	>Cre_BSa81 ATGTCAGGCAGCTTGGGAAATTTAACACACGTTGATCTATTGCGTTCTGATTCCCGGTTTCTATCGGGAT GGTGGAGTTTCATCGTGAACGTGGGTGATATAATCGTTCGGTTTGCGTTACACGTTCCTAATGAAGATAT GCTGAATAGCTTTTCAGCTATATCGAATTGTACGATCATAGCGGACGGTAGTGCTTTACTAAAAGACAAC ACTGTGGTCGACCGTTTAGAGAGCATGAACCCTTTGGCTTATTTGTTAAAATTAGCAAAAACGACTACTA CTATTTGTTTTACTATGTCTAATAAGGTTCTTTTTGGTACTACTAAATCCGAACCGCTTAGTTGTTTAGC TATCACGTCGGACCGAATTTTATTCAAAGTTAT…
Cre	BSa82	QIC51055	p23	Bhu-Sa-82	Citrus reticulata	MDDTSGQTFVSVNLSDESNTASTEIKTVSLEADRLEFLRKMNPFIIDALIRKTSYQGARFRARIIGVCVD CGRKHDKASRTERKCKVNNTQSQNEVAHMLMHDPVKYLNKRKARAFSNAEMFAIDLVMHTKERQLAVDLA AEREKTRLARRHPMRSPEETPEYYKFGMTAKAMLPDVNAIDVGDNEDTSSEYPVSLSVSGGVLREHHFI	>Cre_BSa82 ATGGATGATACTAGCGGACAAACTTTCGTTTCTGTGAACCTTTCTGACGAAAGCAACACAGCTAGCACTG AAATCAAAACCGTAAGTTTGGAAGCGGATCGCTTGGAATTTTTACGGAAAATGAATCCCTTTATTATCGA CGCCTTGATACGGAAAACCAGTTATCAGGGTGCTCGCTTTCGCGCGAGAATAATAGGAGTGTGCGTGGAT TGTGGTAGAAAACACGATAAGGCATCGAGGACTGAACGTAAGTGTAAAGTCAACAATACACAATCTCAGA ACGAGGTGGCGCATATGTTAATGCACGATCCCGTGAAATATTTAAATAAAAGAAAAGCTAGAGCTTTTTC AAACGCAGAGATGTTTGCGATCGATTTGGTTAT…
Cre	BTs1	MN104226	p23	Bhu-Ts-1	Citrus reticulata	MNPFIIDALIRKTNYQGARFRARIIGVCVDCGRKHDKASRTERKCKVNNTQSQNEVAHMLMHDPVKYLNK RKARAFSNAEMFAIDLVMHTKERQLAVDLAAEREKTRLARRHPMRSPEETPEHYKFGMTAKAMLPDTNAI DVGDNEDTSSEYPVSLSVSGGVLREHHFI	>Cre_Bts1 ATGAATCCCTTTATTATCGACGCCTTGATACGGAAAACCAATTATCAGGGTGCTCGCTTTCGCGCGAGAA TAATAGGAGTGTGCGTGGATTGTGGTAGAAAACACGATAAGGCATCGAGGACTGAACGTAAGTGTAAAGT CAATAATACACAATCTCAGAACGAGGTGGCGCATATGTTAATGCACGATCCCGTGAAATATTTAAATAAA AGAAAAGCTAGAGCTTTTTCTAACGCAGAGATGTTTGCGATCGATTTGGTTATGCATACCAAAGAAAGGC AATTAGCGGTTGATTTGGCCGCTGAAAGGGAGAAGACGAGATTGGCTCGTAGACACCCGATGCGTTCTCC GGAGGAGACTCCGGAACATTATAAGTTCGGTATG…
Cre	BTs10	MN117972	p23	Bhu-Ts-10	Citrus reticulata	MNDTSGQTFISVNLSDESNTASTEVKTVSLEADRLEFLRKMNPFIIDALIRKTNYQGARFRARIIGVCVD CGRKHDKASRTERKCKVNNTQSQNEVAHMLMHDPVKYLNKRKARAFSNAEMFAIDLVMHTKERQLAVDLA AEREKTRLARRHPMRSPEETPEHYKFGMTAKAMLPDINAIDVGDNEDTSSEYPVSLSVSGGVLREHNFI	>Cre_Bts10 ATGAACGATACTAGCGGACAAACTTTCATTTCTGTGAACCTTTCTGACGAAAGCAACACAGCTAGCACTG AAGTCAAAACCGTAAGTTTGGAAGCGGATCGCTTGGAATTTTTACGGAAAATGAATCCCTTTATTATCGA CGCCTTGATACGGAAAACCAATTATCAGGGTGCTCGCTTTCGCGCGAGAATAATAGGAGTGTGCGTGGAT TGTGGTAGAAAACACGATAAGGCATCGAGGACTGAACGTAAGTGTAAAGTCAATAATACACAATCTCAGA ACGAGGTGGCGCATATGTTAATGCACGATCCCGTGAAATATTTAAATAAAAGAAAAGCTAGAGCTTTTTC TAACGCAGAGATGTTTGCGATCGATTTGGTTAT…
Cre	BTs10	MN117990	p18	Bhu-Ts-10	Citrus reticulata	MSGSLGNLTHVGSLRSDSRFLSGWWSFIVNVGDIIVRFALHVPNEDMLNSFSAISNCTIIADGSALLKDN TVVDRLESMNPLAYLLKLAKTTTTICFTMSNKVLFGTTKSEPLSCLAITSDRVLFKVIMGTNVDDSRCGC SIWFYNDGMFQNGLTRCNNLVALFSAT	>Cre_Bts10 ATGTCAGGCAGCTTGGGAAATTTAACACACGTTGGATCATTGCGTTCTGATTCCCGGTTTCTATCGGGAT GGTGGAGTTTCATCGTGAACGTGGGTGATATAATCGTTCGGTTTGCGTTACACGTTCCTAATGAAGATAT GCTGAATAGCTTTTCAGCTATATCGAATTGTACGATCATAGCGGACGGTAGTGCTTTACTAAAAGACAAC ACTGTGGTCGACCGTTTAGAGAGCATGAACCCTTTGGCTTATTTGTTAAAATTAGCGAAAACGACTACTA CTATTTGTTTTACTATGTCTAATAAGGTTCTTTTTGGTACTACTAAATCCGAACCGCTTAGTTGTTTAGC TATCACGTCGGACCGAGTTTTATTCAAAGTTAT…
Cre	BTs10	MN104225	p25	Bhu-Ts-10	Citrus reticulata	MDDETKELKNKNKETKEGDDVVAAESSFGSVNLHIDPTLIAMNDVRQLGTQQNAALNRDLFLTLKAKYPN LSDKDKDFHIAMMLYRLAVKSSSLQSDDDTTGITYTREGVEVDLSDKLWTDVVFNSKGIGNRANALRVWG RTNDALYLAFCRQNRNLSYGGRPLDAGIPAGYHYLCADFLTGAGLTDLECAVYIQAKEQLLKKRGADEVV VTNVRQLGKFNTR	>Cre_Bts10 ATGGACGACGAAACAAAGGAATTGAAGAACAAAAACAAAGAAACGAAAGAAGGCGACGATGTTGTTGCAG CGGAGTCTTCCTTCGGTTCTGTAAACTTACACATCGATCCGACTCTGATAGCGATGAACGATGTGCGTCA GTTGGGTACCCAACAGAATGCCGCTTTGAACAGAGATTTGTTTCTTACTTTGAAAGCGAAGTATCCTAAT TTGTCTGATAAAGATAAGGACTTTCACATAGCTATGATGTTGTATCGTTTAGCGGTTAAGAGTTCATCAT TGCAAAGTGATGACGACACTACGGGTATAACGTACACTCGGGAGGGCGTCGAAGTGGATTTGTCTGACAA ACTTTGGACTGACGTCGTGTTTAATTCTAAGGG…
Cau	BTs11	MN384885	ORF1a	Cs_Bhu-Ts-11	Citrus aurantifolia. One (”K”) amino acid from the C terminal is mispredicted. Removed while phylogenetic reconstruction.	PNGTVSVFMSDGVNTARLDVVAPAYYAYAKALGAKARCLWESSDLDDAKVRDGHCYIRHVYDVALYLGRRVDLSVRRTLGLYPTVGAFKTYLVREYGRESLKVPMRGTYTK	>Cau_BTs11 ACCTAATGGTACGGTGTCTGTTTTCATGTCGGACGGTGTCAATACTGCGCGTCTCGACGTTGTCGCTCCT GCGTACTATGCGTACGCTAAAGCTTTGGGCGCCAAAGCGCGCTGTCTGTGGGAGTCGTCCGATTTGGACG ACGCTAAAGTGCGTGACGGTCATTGTTACATTCGTCACGTGTACGACGTGGCCCTCTACCTTGGAAGGCG CGTCGATCTTTCCGTGCGCCGCACTTTGGGTTTGTATCCCACAGTGGGTGCTTTTAAAACTTATCTTGTT CGCGAGTACGGTCGCGAATCTTTGAAGGTTCCTATGCGTGGGACCTACACAAAA
Cau	BTs11	MN549939	p23	Cs_Bhu-Ts-11	Citrus aurantifolia	MDDTSGQTFISVNLSDESNTASTEVKTVSLEADRLEFLRKMNPFIIDALIRKSSYQGARFRARIIGVCVDCGRKHDKASRTERKCKVNNTQSQNEVAHMLMHDPVKYLNKRKARAFSNAEMFAIDLVMHTKERQLAVDLAAEREKTRLARRHPMRSPEETPEHYKFGMTAKAMLPDTDAIDVGDDEDTSSEYPVSLSVSGGVLREHHFI	>Cau_BTs11 ATGGATGATACTAGCGGACAAACTTTCATTTCTGTGAACCTTTCTGACGAAAGCAACACAGCTAGTACTG AAGTCAAAACCGTAAGTTTGGAAGCGGATCGCTTGGAATTTTTACGGAAAATGAATCCCTTTATTATCGA CGCCTTGATACGGAAATCCAGTTATCAGGGTGCTCGCTTTCGCGCGAGAATAATAGGAGTGTGCGTGGAT TGTGGTAGAAAACACGATAAGGCATCGAGGACTGAACGTAAGTGTAAAGTCAACAATACACAATCTCAGA ACGAGGTGGCGCATATGTTAATGCACGATCCCGTGAAATATTTAAATAAAAGAAAAGCTAGAGCTTTTTC TAACGCAGAGATGTTTGCGATCGATTTGGTTAT…
Cau	BTs11	MN549939	p18	Cs_Bhu-Ts-11	Citrus aurantifolia	MSGSLGNLTHVDLLRSDSRFLSGWWSFIVNVGDIIVRFALHVSSEEMLTDFSAISNCTIIADGSALLKDN TVVDRLESMNPLAYLLKLAKTTTTICFTMSNKVLFGTTKFEPLSCLAITSDRVLFKVAMGTNVDDSRCGC SIWFYNNGMFRNGLTRCDNLVTLFSAT	>Cau_BTs11 ATGTCAGGCAGCTTGGGAAATTTAACACACGTTGATCTATTGCGTTCTGATTCTCGATTTCTATCGGGAT GGTGGAGTTTCATTGTGAACGTGGGCGATATAATCGTCCGGTTTGCGTTACACGTTTCTAGCGAAGAAAT GCTGACTGATTTTTCAGCCATATCGAATTGCACAATCATAGCGGACGGTAGTGCTTTACTAAAAGATAAC ACCGTGGTTGATCGTTTAGAAAGCATGAACCCCTTGGCTTATTTGTTAAAATTAGCAAAAACGACTACTA CTATTTGTTTTACTATGTCTAATAAAGTTCTTTTTGGTACTACTAAATTCGAACCGCTTAGTTGTTTAGC CATTACGTCGGATCGAGTTTTATTCAAAGTCGC…
Cpo	BTs12		ORF1a	Bhu-Ts-12	Citrus poonensis	VCYFRPGPNGTVSVLMSDGVNTARLDVVAPAYYAYAKSLGARVRCLWESSDLDDAKVRDGQCYIRHVYDVALYFGRRVDLSVRRTLGMYPTVGALKAYLVREYGRESLKVPMRGTYT	>Cpo_BTs12 GTTTGCTACTTCAGGCCCGGACCTAATGGTACGGTGTCTGTCTTAATGTCCGATGGCGTTAATACGGCCC GTCTTGACGTCGTCGCACCCGCGTACTATGCGTACGCTAAATCGTTAGGCGCCAGAGTGCGCTGTTTGTG GGAGTCGTCTGATTTGGACGACGCTAAGGTACGTGACGGTCAATGCTACATTCGTCACGTGTATGACGTG GCCCTTTACTTTGGGAGGCGCGTCGATCTTTCTGTGCGCCGCACTTTAGGCATGTATCCCACAGTGGGTG CATTAAAGGCTTACCTTGTTCGCGAGTATGGTCGCGAATCTTTGAAGGTTCCTATGCGCGGGACCTACAC AAT
Cpo	BTs12	MN366299	p25	Bhu-Ts-12	Citrus poonensis	MDDETKKLKNKNKETKEGDDAVAAESSFGSVNLHIDPTLITMNDVRQLGTQQNAALNRDLFLTLKGKYPN LPDKDKDFHIAMMLYRLAVKSSSLQSDDDATGITYTREGVEVDLSDKLWTDVVFNSKGIGNRTNALRVWG RTNDALYLAFCRQNRNLSYGGRPLDAGIPAGYHYLCADFLTGAGLTDLECAVYIQAKEQLLKKRGADEVV VTNVRQLGKFNTR	>Cpo_BTs12 ATGGACGACGAAACAAAGAAATTGAAGAACAAAAACAAGGAAACGAAAGAAGGTGACGATGCTGTTGCTG CCGAGTCTTCTTTCGGTTCCGTAAACTTACACATCGATCCGACTTTGATAACGATGAACGATGTGCGTCA GTTGGGCACCCAACAGAACGCTGCTTTGAACAGAGACTTATTCCTTACTTTGAAAGGGAAGTATCCTAAC TTACCTGATAAAGATAAGGACTTTCACATAGCTATGATGTTGTATCGTTTAGCAGTTAAGAGTTCATCAT TACAAAGCGATGATGACGCCACGGGTATAACGTACACTCGGGAGGGTGTTGAAGTGGATTTGTCTGATAA ACTTTGGACTGACGTCGTGTTTAACTCTAAGGG…
Csp	BTs13	MN384883	ORF1a	Bhu-Ts-13		PARNNFFTSVVSGRRVSYFRPGPNGTVSVLMSDGVNTARLDVVAPAYYAYAKALGAKVRCLWESSDLDDSKIRDGQCYVRHVYDVALYFGRRVDLSVRRTLGLFPTVGALKAYLVREYGRESLKVPMRGTYT	>Csp_BTs13 CCTGCGCGGAATAATTTCTTCACTAGCGTCGTCAGTGGGCGGCGCGTTAGTTACTTTAGACCCGGACCTA ATGGTACGGTGTCCGTTTTAATGTCGGACGGTGTCAACACGGCGCGTCTCGACGTTGTCGCTCCTGCGTA CTATGCGTACGCTAAAGCGTTAGGCGCCAAAGTGCGCTGTTTGTGGGAGTCGTCCGATTTGGACGATTCT AAAATACGTGACGGCCAGTGCTACGTTCGTCACGTGTACGACGTGGCCCTTTACTTCGGAAGGCGCGTCG ATCTCTCTGTGCGCCGAACTTTGGGCTTGTTTCCCACAGTGGGTGCACTAAAAGCTTATCTTGTTCGCGA GTACGGTCGCGAATCTTTGAAGGTTCCTATGCG…
Csp	BTs13	MN549941	p23	Bhu-Ts-13		MDDTSGQTFISVNLSDESNTASTEVKTVSSEADRLEFLRKMNPFIIDALIRKTSYQGARFRARIIGVCVDCGRKHDKGSRTERKCKVNNTQSQNEVAHMLMHDPVKYLSKRKARAFSNAETFAIDLVMYTKERQLAVDLAAEREKTRLARKHPMRSPEETPEHYKFGMTAKAMLPDVNVVDVGDNEDTSSEYPVSLSISGGVLREHHFI	>Csp_BTs13 ATGGATGATACTAGCGGACAAACTTTCATTTCTGTGAACCTTTCTGACGAAAGCAACACAGCTAGTACTG AAGTTAAAACCGTAAGTTCTGAAGCGGATCGCTTGGAATTTTTACGGAAAATGAATCCCTTTATTATCGA TGCTTTGATACGGAAAACCAGTTATCAGGGTGCTCGCTTTCGCGCGAGAATAATAGGAGTATGCGTGGAT TGTGGTAGAAAACACGACAAGGGGTCGAGGACCGAACGTAAGTGTAAGGTCAACAACACACAGTCTCAGA ACGAGGTGGCGCATATGTTAATGCACGATCCCGTTAAGTATTTAAGTAAAAGAAAAGCTAGAGCCTTTTC TAACGCAGAGACGTTTGCGATCGATTTGGTTAT…
Csp	BTs13	QIU78662	p18	Bhu-Ts-13		MSGSLGNLTHVDLLRSDSRFLSGWWSFVVNVGDIIVRFALHVPNEDMLNSFSAISNCTIIADGSALLKDN TVVDRLESMNPLAYLLKLAKTTTTICFTMSNKVLFGTTKSEPLSCLAITSDRVLFKVIMGTNVDDSRCGC SIWFYNNGTFLNGLTRCNNLVALFSAT	>Csp_BTs13 ATGTCAGGCAGCTTGGGAAATTTAACACACGTTGATCTATTGCGTTCTGATTCTCGATTTCTATCGGGAT GGTGGAGTTTTGTCGTGAACGTGGGTGATATAATCGTTCGGTTTGCGTTACATGTTCCTAATGAAGATAT GCTGAATAGCTTTTCAGCTATATCGAATTGTACGATCATAGCAGACGGTAGTGCTTTACTGAAAGACAAC ACTGTGGTTGACCGTTTAGAGAGCATGAATCCTTTGGCTTATTTGTTAAAATTAGCGAAAACGACTACTA CTATTTGTTTTACTATGTCTAATAAGGTTCTTTTTGGTACTACTAAATCTGAACCGCTTAGTTGTTTAGC TATCACGTCGGATCGAGTTTTATTCAAAGTTAT…
Csp	BTs13	MN366307	p25	Bhu-Ts-13	Not a full orf, also 3 prime orf of p25 is miss predicted. Removed while making phylogenetic reconstruction	PENKETKEGDDVVAAESSFGSLNLHIDPTLIAMNDVRQLSTQQNAALNRDLFLTLKGKYHNLSDKDKDFH IAMMLYRLAVKSSSLQNDDNTTGITYTRKELEQNCPQTSVASTHKNSVNYLNRRTQRLIRRGNENKVFFF F	>Csp_BTs13 TACCAGAAAACAAGGAAACGAAAGAAGGCGACGATGTTGTTGCAGCGGAGTCTTCTTTCGGTTCCTTAAA CTTACACATCGATCCGACTCTGATAGCGATGAACGATGTGCGTCAGTTAAGTACCCAACAGAACGCCGCT TTGAACAGAGATTTGTTCCTTACTTTGAAAGGGAAATATCATAATTTGTCTGATAAAGATAAGGACTTTC ACATAGCTATGATGTTGTATCGTTTAGCGGTTAAGAGTTCATCATTGCAAAATGATGACAACACCACGGG CATAACGTACACTCGGAAGGAACTCGAACAGAATTGCCCCCAAACGAGTGTTGCGTCGACGCATAAAAAT TCAGTTAACTATTTGAATCGACGCACACAGCGA…
Cja	BTs14	MN580434	p18		Citrus japonica	MSGSLGNLTHVDLLRSDSRFLSGWWSFIVNVGDIIVRFALHVPNEDMLNSFSAISNCTIIADGSALLKDN TVVDRLEGMNPLAYLLKLAKTTTTICFTMSNKVLFGTTKSEPLSCLAITSDRVLFKVVMGTNVDDSRCGC SIWFYNNGTFQNGLIRCNNLVTLFSAT	>Cja_BTs14 ATGTCAGGCAGCTTGGGAAATTTAACACACGTTGATCTATTGCGTTCTGATTCTCGATTTCTATCGGGAT GGTGGAGTTTCATCGTGAACGTGGGTGATATAATCGTCCGGTTCGCGTTACACGTTCCTAATGAAGATAT GCTGAATAGTTTTTCAGCTATATCGAATTGTACGATTATAGCGGACGGTAGTGCTTTACTAAAAGATAAT ACTGTGGTCGATCGTTTAGAAGGCATGAATCCTTTGGCTTATTTATTAAAATTAGCGAAAACGACTACTA CTATTTGTTTTACTATGTCTAATAAGGTTCTTTTTGGTACTACTAAATCCGAACCACTTAGTTGTTTAGC TATCACGTCGGATCGAGTTTTATTCAAAGTTGT…
Cja	BTs14	MN366297	p25		Citrus japonica	MDDETKKLKNKNKETKEGDDVVAAESSFSSVNLHIDPTLITMNDVRQLSTQQNAALNRDLFLTLKGKHPN LPDKDKDFHIAMMLYRLAVKSSSLQSDDDATGITYTREGVEVDLSDKLWTDVVFNSKGIGNRTNALRVWG RTNDALYLAFCRQNRNLSYGGRPLDAGIPAGYHYLCADFLTGAGLTDLECAVYIQAKEQLLKKRGADDVV VTNVRQPG	>Cja_BTs14 ATGGACGACGAAACAAAGAAATTGAAGAACAAAAACAAGGAAACAAAAGAAGGCGACGATGTTGTTGCTG CCGAGTCTTCTTTCAGTTCCGTAAACTTACACATCGATCCGACTTTGATAACGATGAACGATGTGCGTCA GTTGAGTACCCAACAGAACGCTGCTTTGAACAGAGACTTATTCCTTACTTTGAAAGGGAAGCATCCTAAC TTACCTGATAAAGATAAGGACTTTCACATAGCTATGATGTTGTATCGTTTAGCAGTTAAGAGTTCATCAT TACAAAGCGATGACGACGCCACGGGTATAACGTACACTCGGGAGGGTGTTGAAGTGGATTTGTCTGACAA ACTTTGGACTGACGTCGTGTTTAACTCTAAGGG…
Cre	BTs15	MN384884	ORF1a	Bhu-Ts-15	Citrus reticulata	FRPARNNFFTSVVSGRRVSYFRPGPNGTVSVLMSDGVNTARLDVVAPAYYAYAKALGAKVRCLWESSDLDDAKIRDGQCYVRHVYDVALYFGRRVDLSVRRTLGLFPTVGALKAYLVREYGRESLKVPMRGTYT	>Cre_BTs15 TGTTCCGTCCTGCGCGGAATAATTTCTTCACTAGCGTCGTCAGTGGGCGGCGCGTTAGTTACTTTAGACC CGGACCTAATGGTACGGTGTCTGTTTTAATGTCGGACGGTGTCAACACGGCGCGTCTCGACGTTGTCGCT CCTGCGTACTATGCGTACGCTAAAGCTTTAGGCGCCAAAGTGCGCTGTTTGTGGGAGTCGTCCGATTTGG ACGATGCTAAAATACGTGACGGCCAATGCTATGTTCGTCACGTGTACGACGTGGCCCTTTACTTCGGAAG GCGCGTCGATCTTTCTGTGCGCCGAACTTTGGGTTTGTTTCCCACAGTGGGTGCACTAAAAGCTTATCTT GTTCGCGAGTACGGTCGCGAATCTTTGAAGGTT…
Cre	BTs15	MN549942	p23	Bhu-Ts-15	Citrus reticulata	MDDTSGQTFISVNLSDESNTASTEVKTVSSEADRLEFLRKMNPFVIDALIRKNSYQGARFRARIIGVCVDCGRKHDKASRTERKCKVNNTQSQNEVAHMLMHDPVKYLNKGKARAFSNAEMFAIDLVMHTRERQLAVDLAAEREKTRLARRHPMRSPEETPEHYKFGMTAKAMLPDINAVDVGDNEDTSSEYPVSLSVSGGVLREHHFI	>Cre_BTs15 ATGGATGATACTAGCGGACAAACTTTCATTTCTGTGAACCTTTCTGACGAAAGCAACACAGCTAGTACTG AAGTTAAAACCGTAAGTTCGGAAGCGGATCGCTTGGAATTTTTACGGAAAATGAATCCCTTCGTTATCGA CGCTTTGATACGGAAAAATAGTTATCAAGGCGCTCGCTTTCGCGCGAGAATAATAGGAGTGTGCGTGGAT TGTGGTAGAAAACACGATAAGGCATCGAGAACTGAACGTAAGTGTAAGGTCAACAATACGCAGTCTCAGA ACGAGGTGGCGCATATGTTAATGCACGATCCCGTAAAATATTTAAATAAAGGAAAAGCTAGAGCCTTTTC TAACGCAGAGATGTTTGCGATCGATTTGGTTAT…
Cre	BTs15	MN580429	p18	Bhu-Ts-15	Citrus reticulata	MSGSLGNLTHVDLLRSDSRFLSGWWSFVVNVGDIIVRFALHVPSEEMLNDFSAISNCTIIADGSALLKDN TVVDRLEGMNPLAYLLKLAKTTTTICFTMSNKVLFGTTKSEPLSCLAITSDRVLFKVVMGTNVDDTRCGC SIWFYNNGMFRNGLTRCDNLVTLFSAT	>Cre_BTs15 ATGTCAGGCAGCTTGGGAAATTTAACACACGTTGATCTATTGCGTTCTGATTCTCGATTTCTATCGGGAT GGTGGAGTTTCGTCGTGAACGTAGGCGATATAATCGTCCGGTTTGCGTTACACGTTCCTAGCGAAGAAAT GCTGAATGATTTTTCAGCTATATCGAATTGCACAATCATAGCGGACGGTAGTGCTTTACTAAAAGACAAC ACCGTAGTTGATCGTTTAGAAGGCATGAACCCCTTGGCTTATTTGTTAAAATTAGCAAAAACGACTACTA CTATTTGTTTCACTATGTCTAATAAGGTTCTTTTTGGTACTACTAAATCCGAACCGCTTAGTTGTTTAGC TATTACGTCGGATCGAGTTTTATTCAAAGTTGT…
Cre	BTs15	MN580429	p25	Bhu-Ts-15	Citrus reticulata	MDDETKKLKNKNKETKEGDDVVAAESSFGSVNLHIDPTLIAMNDVRQLGTQQNAALNRDLFLTLKGKYPN LPDKDKDFHIAMMLYRLAVKSSSLQSDDDTTGMTYTREGVEVELSDKLWTDVVFNSKGIGNRTNALRVWG RSNDALYLAFCRQNRNLSYGGRPLDAGIPAGYHYLCADFLTGAGLTDLECAVYVQAKEQLLKKRGADEVV VTNVRQLGKFNTR	>Cre_BTs15 ATGGACGACGAAACAAAGAAATTGAAGAACAAAAACAAGGAGACGAAAGAAGGCGACGATGTTGTTGCAG CAGAGTCTTCTTTCGGTTCCGTAAACTTACACATCGATCCGACTCTGATAGCGATGAACGATGTGCGTCA GTTGGGTACCCAACAGAATGCTGCTTTGAATAGAGATTTGTTTCTTACCTTGAAAGGGAAGTATCCTAAC TTACCTGACAAAGATAAAGACTTTCACATAGCTATGATGTTATATCGTTTAGCAGTTAAGAGTTCGTCGT TACAAAGCGACGATGATACCACGGGTATGACGTACACTCGGGAAGGTGTTGAAGTGGAACTGTCTGACAA ACTTTGGACAGACGTCGTGTTTAACTCTAAGGG…
Csp	BTs16	MN549940	p23	Bhu-Ts-16	Citrus species	MDDTSGQTFISVNLSDESNTASTEVKTVSLEADRLEFLRKMNPFIIDALIRKSSYQGARFRARIIGVCVD CGRKHDKASRTERKCKVNNTQSQNEVAHMLMHDPVKYLNKRKARAFSNAEMFAIDLVMHTKERQLAVDLA AEREKTRLARRHPMRSPEETPEHYKFGMTAKAMLPDTDAIDVGDDEDTSSEYPVSLSVSGGVLREHHFI	>Csp_BTs16 ATGGATGATACTAGCGGACAAACTTTCATTTCTGTGAACCTTTCTGACGAAAGCAACACAGCTAGTACTG AAGTCAAAACCGTAAGTTTGGAAGCGGATCGCTTGGAATTTTTACGGAAAATGAATCCCTTTATTATCGA CGCCTTGATACGGAAATCCAGTTATCAGGGTGCTCGCTTTCGCGCGAGAATAATAGGAGTGTGCGTGGAT TGTGGTAGAAAACACGATAAGGCATCGAGGACTGAACGTAAGTGTAAAGTCAACAATACACAATCTCAGA ACGAGGTGGCGCATATGTTAATGCACGATCCCGTGAAATATTTAAATAAAAGAAAAGCTAGAGCTTTTTC TAACGCAGAGATGTTTGCGATCGATTTGGTTAT…
Csp	BTs16	MN580430	p18	Bhu-Ts-16	Citrus species	MSGSLGNLTHVDLLRSDSRFLSGWWSFIVNVGDIIVRFALHVSSEEMLTDFSVISNCTIIADGSALLKDN TVVDRLESMNPLAYLLKLAKTTTTICFTMSNKVLFGTTKFEPLSCLAITSDRVLFKVAMGTNVDDSRCGC SIWFYNNGMFRNGLTRCENLVTLFSAT	>Csp_BTs16 ATGTCAGGCAGCTTGGGAAATTTAACACACGTTGATCTATTGCGTTCTGATTCTCGATTTCTATCGGGAT GGTGGAGTTTCATTGTGAACGTGGGCGATATAATCGTCCGGTTTGCGTTACACGTTTCTAGCGAAGAAAT GCTGACTGATTTTTCAGTCATATCGAATTGCACAATCATAGCGGACGGTAGTGCTTTACTAAAAGATAAC ACCGTGGTTGATCGTTTAGAAAGCATGAACCCCTTGGCTTATTTGTTAAAATTAGCAAAAACGACTACTA CTATTTGTTTTACTATGTCTAATAAAGTTCTTTTTGGTACTACTAAATTCGAACCGCTTAGTTGTTTAGC CATTACGTCGGATCGAGTTTTATTTAAAGTCGC…
Csp	BTs17	MN651084	ORF1a	Bhu-Ts-17		FRPARNNFFTSVVSGRRVCYFRPGPNGTVSVLMSDGVNTARLDVVAPAYYAYAKSLGARVRCLWESSDLDDAKVRDGQCYIRHVYDVALYFGRRVDLSVRRALGMYPTVGALKAYLVREYGRESLKVPMRGTYT	>Csp_BTs17 TGTTCCGTCCCGCGCGGAATAATTTCTTTACTAGCGTCGTCAGTGGGCGGCGCGTTTGCTACTTCAGACC CGGACCTAATGGTACGGTGTCTGTCTTAATGTCCGATGGCGTTAATACGGCCCGTCTTGACGTCGTCGCA CCCGCGTACTATGCGTACGCTAAATCGTTAGGCGCCAGAGTGCGCTGTTTGTGGGAGTCGTCTGATTTGG ACGACGCTAAGGTACGTGACGGTCAATGCTATATTCGTCACGTGTATGACGTGGCCCTTTACTTTGGGAG GCGCGTCGATCTTTCTGTGCGCCGCGCTTTAGGCATGTATCCCACAGTGGGTGCATTAAAGGCTTACCTT GTTCGCGAGTATGGTCGCGAATCTTTGAAGGTT…
Csp	BTs17	MN651084	p23	Bhu-Ts-17		MDDTSGQTFISVNLSDESNTASTEIKAVSSEADRLEFLRKMNPFIIDALIRKNNYQGARFRARIIGVCVDCGRKHDKASRTERKCKVNNTQSQNEVAHMLMHDPVKYLNKRKARAFSNAEMFAIDLVMHTKERQLAVDLAAEREKTRLARRHPMRSPEETPEHYKFGMTAKAMLPDINAVDVGDNEDTSSEYPVSLSVSGGVLREHHFI	>Csp_BTs17 ATGGATGATACTAGCGGACAAACTTTTATTTCTGTGAACCTTTCTGACGAAAGCAACACAGCCAGTACTG AAATCAAAGCCGTAAGTTCGGAAGCGGATCGCTTGGAATTTTTACGGAAAATGAATCCCTTCATTATCGA CGCTTTGATACGGAAAAATAATTATCAAGGCGCTCGCTTTCGCGCGAGAATAATAGGAGTGTGCGTGGAT TGTGGTAGAAAACACGATAAGGCATCGAGGACTGAACGTAAGTGTAAGGTCAACAATACGCAGTCTCAGA ACGAGGTGGCGCATATGTTAATGCACGATCCCGTAAAATATTTAAATAAAAGAAAAGCTAGAGCCTTTTC TAACGCAGAGATGTTTGCGATCGATTTGGTTAT…
Csp	BTs17	MN580432	p18	Bhu-Ts-17		MSGSLGNLTHVDLLRSDSRFLSGWWSFIVNVGDIIVRFALHVPSEDMLNSFSAISNCTIIADGSALLKDN TVVDRLESMNPLAYLLKLAKTTTTICFTMSNKVLFGTTKSEPLSCLAITSDRVLFKVIMGANVDDSRCGC SIWFYDNGTFQNGLTRCNNLVALFSAT	>Csp_BTs17 ATGTCAGGCAGCTTGGGAAATTTAACACACGTTGATCTATTGCGTTCTGATTCTCGATTTCTATCGGGAT GGTGGAGTTTCATCGTGAACGTGGGTGATATAATCGTTCGGTTTGCGTTACATGTTCCTAGTGAAGATAT GCTGAATAGCTTTTCAGCTATATCGAATTGTACGATCATAGCAGACGGTAGTGCTTTACTAAAGGACAAC ACTGTGGTTGACCGTTTAGAGAGCATGAATCCTTTGGCTTATTTGTTAAAATTAGCGAAAACGACTACTA CTATTTGTTTTACTATGTCTAATAAGGTTCTTTTTGGTACTACTAAATCTGAACCGCTTAGTTGTTTAGC TATCACGTCGGATCGAGTTTTATTCAAAGTTAT…
Cpo	BTs18	MN651083	ORF1a	Bhu-Ts-18	Citrus poonensis	FRPARNNFFTSVVSGRRVCYFRPGPNGTVSVLMSDGVNTARLDVVAPAYYAYAKSLGARVRCLWESSDLDDAKVRDGQCYIRHVYDVALYFGRRVDLSVRRTLGMYPTVGALKAYLVREYGRESLKVPMRGTYT	>Cpo_BTs18 TGTTCCGTCCTGCGCGGAATAATTTCTTTACTAGCGTCGTCAGTGGGCGGCGCGTTTGCTACTTCAGGCC CGGACCTAATGGTACGGTGTCTGTCTTAATGTCCGATGGCGTTAATACGGCCCGTCTTGACGTCGTCGCA CCCGCGTACTATGCGTACGCTAAATCGTTAGGCGCCAGAGTGCGCTGTTTGTGGGAGTCGTCTGATTTGG ACGACGCTAAGGTACGTGACGGTCAATGCTACATTCGTCACGTGTATGACGTGGCCCTTTACTTTGGGAG GCGCGTCGATCTTTCTGTGCGCCGCACTTTAGGCATGTATCCCACAGTGGGTGCATTAAAGGCTTACCTT GTTCGCGAGTATGGTCGCGAATCTTTGAAGGTT…
Cpo	BTs18	MN651083	p23	Bhu-Ts-18	Citrus poonensis	MDDTSGQTFISVNLSDESNTASTEVKTVSSEADRLEFLRKMNPFVIDALIRKTSYQGARFRARIIGVCVDCGRKHEKGSRTERKCKVNNTQSQNEVAHMLMHDPVKYLSKRKARAFSNAEMFAIDLVMYTKERQLAVDLAAEREKTRLARKHPMRSPEETPEHYKFGMTAKAMLPDINVVNVGDNEDTSSEYPVSLSVSGGVLREHHFI	>Cpo_BTs18 ATGGATGATACTAGCGGACAAACTTTTATTTCTGTGAACCTTTCTGACGAAAGCAACACGGCTAGTACTG AAGTTAAAACCGTAAGTTCTGAAGCGGATCGCTTGGAATTTTTACGGAAAATGAATCCCTTTGTTATCGA TGCTTTGATACGGAAAACCAGTTATCAGGGTGCTCGCTTTCGCGCGAGAATAATAGGAGTGTGCGTAGAT TGTGGTAGAAAACACGAAAAGGGGTCGAGGACTGAACGTAAGTGTAAGGTCAACAACACACAGTCTCAGA ACGAGGTGGCGCATATGTTAATGCACGATCCCGTTAAGTATTTAAGTAAAAGAAAAGCTAGAGCCTTTTC TAACGCAGAGATGTTTGCGATCGATTTGGTTAT…
Cpo	BTs18	MN580435	p18	Bhu-Ts-18	Citrus poonensis	MSGSLGNLTHVDLLRSDSRFLSGWWSFIVNVGDIIVRFALHVPSEDMLNSFSAISNCTIIADGSALLKDN TVVDRLESMNPLAYLLKLAKTTTTICFTMSNKVLFGTTKSEPLSCLAITSDRVLFKVIMGTNVDDSRCGC SIWFYSNGTFQNGLTRCNNLVALFSAT	>Cpo_BTs18 ATGTCAGGCAGCTTGGGAAATTTAACACACGTTGATCTATTGCGTTCTGATTCTCGATTTCTATCGGGAT GGTGGAGTTTCATCGTGAACGTGGGTGATATAATCGTTCGGTTTGCGTTACATGTTCCTAGTGAAGATAT GCTGAATAGCTTTTCAGCTATATCGAATTGTACGATCATAGCAGACGGTAGTGCTTTACTAAAAGACAAC ACTGTGGTTGACCGTTTAGAGAGCATGAATCCTTTAGCTTATTTGTTAAAATTAGCGAAAACGACTACTA CTATTTGTTTTACTATGTCTAATAAGGTTCTTTTTGGTACTACTAAATCTGAACCGCTTAGTTGTTTAGC TATCACGTCGGATCGAGTTTTATTCAAAGTTAT…
Cpo	BTs18	MN366301	p25	Bhu-Ts-18	Citrus poonensis	MDDETKKLKNKNKETKEGDDAVAAESSFGSVNLHIDPTLITMNDVRQLGTQQNAALNRDLFLTLKGKYPN LPDKDKDFHIAMMLYRLAVKSSSLQSDDDATGITYTREGVEVDLSDKLWTDVVFNSKGIGNRTNALRVWG RTNDALYLAFCRQNRNLSYGGRPLDAGIPAGYHYLCADFLTGAGLTDLECAVYIQAKEQLLKKRGADEVV VTNVRQLGKFNTR	>Cpo_BTs18 ATGGACGACGAAACAAAGAAATTGAAGAACAAAAACAAGGAAACGAAAGAAGGTGACGATGCTGTTGCTG CCGAGTCTTCTTTCGGTTCCGTAAACTTACACATCGATCCGACTTTGATAACGATGAACGATGTGCGTCA GTTGGGCACCCAACAGAACGCTGCTTTGAACAGAGACTTATTCCTTACTTTGAAAGGGAAGTATCCTAAC TTACCTGATAAAGATAAGGACTTTCACATAGCTATGATGTTGTATCGTTTAGCAGTTAAGAGTTCATCAT TGCAAAGCGATGATGACGCCACGGGTATAACGTACACTCGGGAGGGTGTTGAAGTGGATTTGTCTGATAA ACTTTGGACTGACGTCGTGTTTAACTCTAAGGG…
Cpo	BTs19	MN651088	ORF1a	Bhu-Ts-19	Citrus poonensis	FRPARNNFFTSVVSGRRVSYFRPGPNGTVSVLMSDGVNTARLDVVAPAYYAYAKALGAKVRCLWESSDLDDAKIRDGQCYVRHVYDVALYFGRRVDLSVRRTLGLFPTVGALKAYLVREYGRESLKVPMRGTYT	>Cpo_BTs19 TGTTCCGTCCTGCGCGGAATAATTTCTTTACTAGCGTCGTCAGTGGGCGGCGCGTTAGTTACTTTAGACC CGGACCTAATGGTACGGTGTCTGTTTTAATGTCGGACGGTGTCAACACGGCGCGTCTCGACGTTGTCGCT CCTGCGTACTATGCGTACGCTAAAGCGTTAGGCGCCAAAGTGCGCTGTTTGTGGGAGTCGTCCGATTTGG ACGATGCTAAAATACGTGACGGCCAGTGCTACGTTCGTCACGTGTACGACGTGGCCCTTTACTTCGGAAG GCGCGTCGATCTTTCTGTGCGCCGAACTTTGGGTTTGTTTCCCACAGTGGGTGCACTAAAGGCTTATCTT GTTCGCGAGTACGGTCGCGAATCTTTGAAGGTT…
Cpo	BTs19	MN651088	p23	Bhu-Ts-19	Citrus poonensis	MDDTSGQTFISVNLSDESNTASTEIKAVSSEADRLEFLRKMNPFIIDALIRKTSYQGARFRARIIGVCVDCGRKHDKASRTERKCKVNNTQSQNEVAHMLMHDPVKYLNKRKARAFSNAEMFAIDLVMHTKERQLAVDLAAEREKTRLARRHPMRSPEETPEHYKFGMTAKAMLPDINAIDVGDNEDTSSEYPVSLSVSGGVLREHHFI	>Cpo_BTs19 ATGGATGATACTAGCGGACAAACTTTTATTTCTGTGAACCTTTCTGACGAAAGCAACACAGCCAGTACTG AAATCAAAGCCGTAAGTTCGGAAGCGGATCGCTTGGAATTTTTACGGAAAATGAATCCCTTTATTATCGA CGCCTTGATACGGAAAACCAGTTATCAGGGTGCTCGCTTTCGCGCGAGAATAATAGGAGTGTGCGTGGAT TGTGGTAGAAAACACGATAAGGCATCGAGGACTGAACGTAAGTGTAAAGTCAACAATACACAATCTCAGA ACGAGGTGGCGCATATGTTAATGCACGATCCCGTGAAATATTTAAATAAAAGAAAAGCTAGAGCTTTTTC TAACGCGGAGATGTTTGCGATCGATTTGGTTAT…
Cpo	BTs19	MN580436	p18	Bhu-Ts-19	Citrus poonensis	MSGSLGNLTHVDLLRSDSRFLSGWWSFIVNVGDIIVRFALHVPNEDMLNSFSAISNCTIIADGSALLKDN TVVDRLESMNPLAYLLKLAKTTTTICFTMSNKVLFGTTKSEPLSCLAITSDRVLFKVIMGTNVDDSRCGC SIWFYNNGMFQNGLTRCNNLVALFSAT	>Cpo_BTs19 ATGTCAGGCAGCTTGGGAAATTTAACACACGTTGATCTATTGCGTTCTGATTCTCGATTTCTATCGGGAT GGTGGAGTTTCATCGTGAACGTGGGTGATATAATCGTTCGGTTTGCGTTACACGTTCCTAATGAAGATAT GCTGAATAGCTTTTCAGCTATATCGAATTGTACGATCATAGCGGACGGTAGTGCTTTACTAAAAGACAAC ACTGTGGTCGACCGTTTAGAGAGCATGAACCCTTTGGCTTATTTGTTAAAATTAGCGAAAACGACTACTA CTATTTGTTTTACTATGTCTAATAAGGTTCTTTTTGGTACTACTAAATCCGAACCGCTTAGTTGTTTAGC TATCACGTCGGACCGAGTTTTATTCAAAGTTAT…
Cpo	BTs19	MN366303	p25	Bhu-Ts-19	Citrus poonensis	MDDETKKLKNKNKETKEGDDVVAAESSFGSVNLHIDPTLIAMNDVRQLGTQQNAALNRDLFLTLKAKYPN LSDKDKDFHIAMMLYRLAVKSSSLQSDDDTTGITYTREGVEVDLSDKLWTDVVFNSKGIGNRANALRVWG RTNDALYLAFCRQNRNLSYGGRPLDAGIPAGYHYLCADFLTGAGLTDLECAVYIQAKEQL	>Cpo_BTs19 ATGGACGACGAGACAAAGAAATTGAAGAACAAAAACAAGGAAACGAAAGAAGGCGACGATGTTGTTGCAG CGGAGTCTTCTTTCGGTTCTGTAAACTTACACATCGATCCGACTCTGATAGCGATGAACGATGTGCGTCA GTTGGGTACCCAACAGAATGCCGCTTTGAACAGAGATTTGTTTCTTACTTTGAAAGCGAAGTATCCTAAT TTGTCTGATAAAGATAAGGACTTTCACATAGCTATGATGTTGTATCGTTTAGCGGTTAAGAGTTCATCAT TGCAAAGTGATGACGACACTACGGGTATAACGTACACTCGGGAAGGCGTCGAAGTGGATTTGTCTGACAA ACTTTGGACTGACGTCGTGTTTAATTCTAAGGG…
Cre	BTs2	MN104227	p23	Bhu-Ts-2	Citrus reticulata	MNDTSGQTFISVNLSNESNTASTEVKTVSLEADRLEFLRKMNPFIIDALIRKTNYQGARFRARIIGVCVD CGRKHDKASRTERKCKVNNTQSQNEVAHMLMHDPVKYLNKRKARAFSNAEMFAIDLVMHTKERQLAVDLA AEREKTRLARRHPMRSPEETPEHYKFGMTAKAMLPDTNAIDVGDNEDTSSEYPVSLSVSGGVLREHNFI	>Cre_Bts2 ATGAACGATACTAGCGGACAAACTTTCATTTCTGTGAACCTTTCTAACGAAAGCAACACAGCTAGCACTG AAGTCAAAACCGTAAGTTTGGAAGCGGATCGCTTGGAATTTTTACGGAAAATGAATCCCTTTATTATCGA CGCCTTGATACGGAAAACCAATTATCAGGGTGCTCGCTTTCGCGCGAGAATAATAGGAGTGTGCGTGGAT TGTGGTAGAAAACACGATAAGGCATCGAGGACTGAACGTAAGTGTAAAGTCAATAATACACAATCTCAGA ACGAGGTGGCGCATATGTTAATGCACGATCCCGTGAAATATTTAAATAAAAGAAAAGCTAGAGCTTTTTC TAACGCAGAGATGTTTGCGATCGATTTGGTTATG…
Ccl	BTs20	MN651089	ORF1a	Bhu-Ts-20	Citrus clementina	FRPARNNFFTSVVSGRRVSYFRPGPNGTVSVLMSDGVNTARLDVVAPAYYAYAKALGARVRCLWESSDLDDAKVRDGQCYVRHVYDVALYFGRRVDLSVRRTLGLFPTVGALKAYLVREYGRESLKVPMRGTYT	>Ccl_BTs20 TGTTCCGTCCTGCGCGGAATAATTTCTTCACTAGCGTCGTCAGTGGGCGGCGCGTTAGTTACTTTAGACC CGGACCTAATGGTACGGTGTCTGTTTTGATGTCGGACGGTGTCAATACGGCGCGTCTCGACGTTGTCGCT CCTGCGTACTATGCGTACGCTAAAGCGTTAGGCGCCAGAGTGCGCTGTTTGTGGGAGTCGTCCGATTTGG ACGATGCTAAAGTACGTGACGGCCAATGCTACGTTCGTCACGTGTACGACGTGGCCCTTTACTTCGGAAG GCGCGTCGATCTTTCTGTGCGCCGAACTTTGGGTTTGTTTCCCACAGTGGGTGCACTAAAAGCTTATCTT GTTCGCGAGTACGGTCGCGAATCTTTGAAGGTT…
Ccl	BTs20	MN651089	p23	Bhu-Ts-20	Citrus clementina	MDDTSGQTFISVNLSDESNTASTEVKTVSSEADRLEFLRKMNPFIIDALIRKTSYQGARFRARIIGVCVDCGRKHDKGSRTERKCKVNNTQSQNEVAHMLMHDPVKYLSKRKARAFSNAETFAIDLVMYTKERQLAVDLAAEREKTRLARKHPMRSPEETPEHYKFGMTAKAMLPDVNVVDVGDNEDTSSEYPVSLSISGGVLREHHFI	>Ccl_BTs20 ATGGATGATACTAGCGGACAAACTTTTATTTCCGTGAACCTTTCTGACGAAAGCAACACGGCTAGTACTG AAGTTAAAACCGTAAGTTCTGAAGCGGATCGCTTGGAATTTTTACGGAAAATGAATCCCTTTATTATCGA TGCTTTGATACGGAAAACCAGTTATCAGGGTGCTCGCTTTCGCGCGAGAATAATAGGAGTATGCGTGGAT TGTGGTAGAAAACACGACAAGGGGTCGAGGACCGAACGTAAGTGTAAGGTCAACAACACACAGTCTCAGA ACGAGGTGGCGCATATGTTAATGCACGATCCCGTTAAGTATTTAAGTAAAAGAAAAGCTAGAGCCTTTTC TAACGCAGAGACGTTTGCGATCGATTTGGTTAT…
Ccl	BTs20	MN580422	p18	Bhu-Ts-20	Citrus clementina	MSGSLGNLTHVDLLRSDSRFLSGWWSFIVNVGDIIVRFALHVPSEDVLNSFSAISNCTIIADGSALLKDN TVVDRLEGMNPLAYLLKLAKTTTTICFTMSNKVLFGTTKSEPLSCLAITSDRVLFKVIMGTNVDDSRCGC SIWFYNNGTFQNGLTRCNNLVALFSAT	>Ccl_BTs20 ATGTCAGGCAGCTTGGGAAATTTAACACACGTTGATCTATTGCGTTCTGATTCCCGGTTTCTATCGGGAT GGTGGAGTTTCATTGTTAACGTGGGTGACATAATCGTCCGGTTCGCGTTACATGTTCCTAGTGAAGATGT GCTGAATAGTTTTTCGGCTATATCGAATTGCACAATCATAGCAGACGGTAGTGCCTTACTAAAAGACAAC ACCGTCGTTGACCGTTTAGAAGGCATGAATCCTTTGGCTTATTTGTTAAAATTAGCGAAAACGACTACTA CTATTTGTTTTACTATGTCTAATAAGGTTCTTTTTGGTACTACTAAATCCGAACCACTTAGTTGTTTAGC TATCACATCGGATCGAGTTTTATTCAAAGTTAT…
Ccl	BTs20	MN366300	p25	Bhu-Ts-20	Citrus clementina	MDDETKKLKNKNKETKEGDDAVAAESSFGSVNLHIDPTLITMNDVRQLGTQQNAALNRDLFLTLKGKYPN LPDKDKDFHIAMMLYRLAVKSSSLQSDDDATGITYTREGVEVDLSDKLWTDVVFNSKGIGNRTNALRVWG RTNDALYLAFCRQNRNLSYGGRPLDAGIPAGYHYLCADFLTGAGLTDLECAVYIQAKEQLLKKRGADEVV VTNVRQLGKFNTR	>Ccl_BTs20 ATGGACGACGAAACAAAGAAATTGAAGAACAAAAACAAGGAAACGAAAGAAGGTGACGATGCTGTTGCTG CCGAGTCTTCTTTCGGTTCCGTAAACTTACACATCGATCCGACTTTGATAACGATGAACGATGTGCGTCA GTTGGGCACCCAACAGAACGCTGCTTTGAACAGAGACTTATTCCTTACTTTGAAAGGGAAGTATCCTAAC TTACCTGATAAAGATAAGGACTTTCACATAGCTATGATGTTGTATCGTTTAGCAGTTAAGAGTTCATCAT TACAAAGCGATGATGACGCCACGGGTATAACGTACACTCGGGAGGGTGTTGAAGTGGATTTGTCTGATAA ACTTTGGACTGACGTCGTGTTTAACTCTAAGGG…
Cre	BTs22	MN651087	ORF1a	Bhu-Ts-22	Citrus reticulata	FRPARNNFFTSVVSGRRVCYFRPGPNGTVSVLMSDGVNTARLDVVAPAYYAYAKSLGARVRCLWESSDLDDAKVRDGQCYIRHVYDVALYFGRRVDLSVRRTLGMYPTVGALKAYLVREYGRESLKVPMRGTYT	>Cre_BTs22 TGTTCCGTCCTGCGCGGAATAATTTCTTTACTAGCGTCGTCAGTGGGCGGCGCGTTTGCTACTTCAGACC CGGACCTAATGGTACGGTGTCTGTCTTAATGTCCGATGGCGTTAATACGGCCCGTCTTGACGTCGTCGCA CCCGCGTACTACGCGTACGCTAAATCGTTAGGCGCCAGAGTGCGCTGTTTGTGGGAGTCGTCTGATTTGG ACGACGCTAAGGTACGTGACGGTCAATGCTATATTCGTCACGTGTATGACGTGGCCCTTTACTTTGGGAG GCGCGTCGATCTTTCTGTGCGCCGCACTTTAGGCATGTATCCCACAGTGGGTGCATTAAAGGCTTACCTT GTTCGCGAGTATGGTCGCGAATCTTTGAAGGTT…
Cre	BTs22	MN651087	p23	Bhu-Ts-22	Citrus reticulata	MDDTSGQTFISVNLSDESNTASTEIKTVSSEADRLEFLRKMNPFIIDALIRKNSYQGARFRARIIGVCVDCGRKHDKASRTERKCKVNNTQSQNEVAHMLMHDPVKYLNKRKARAFSNAEMFAIDLVMHTKERQLAVDLAAEREKTRLARRHPMRSPEETPEHYKFGMTAKAMLPDINAVDVGDNEDTSSEYPVSLSVSGGVLREHHFI	>Cre_BTs22 ATGGATGATACTAGCGGACAAACTTTTATTTCTGTGAACCTTTCTGACGAAAGCAACACAGCTAGTACTG AAATCAAAACCGTAAGTTCAGAAGCGGATCGCTTGGAATTTTTACGGAAAATGAATCCCTTCATTATCGA CGCTTTGATACGGAAAAATAGTTATCAAGGCGCTCGCTTTCGCGCGAGAATAATAGGAGTGTGCGTGGAT TGTGGTAGAAAACACGATAAAGCATCGAGGACTGAACGTAAGTGTAAGGTCAACAATACGCAGTCTCAGA ACGAGGTGGCGCATATGTTAATGCACGATCCCGTAAAATACTTAAATAAAAGAAAAGCTAGAGCCTTTTC TAACGCAGAGATGTTTGCGATCGATTTGGTTAT…
Cre	BTs22	MN580426	p18	Bhu-Ts-22	Citrus reticulata	MSGSLGNLTHVDLLRSDSRFLSGWWSFIVNVGDIIVRFALHVPSEDMLNSFSAISNCTIIADGSALLKDN TVVDRLESMNPLAYLLKLAKTTTTICFTMSNKVLFGTTKSEPLSCLAITSDRVLFKVIMGTNVDDSRCGC SIWFYNNGTFQNGLTRCNNLVALFSAT	>Cre_BTs22 ATGTCAGGCAGCTTGGGAAATTTAACACACGTTGATCTATTGCGTTCTGATTCTCGATTTCTATCGGGAT GGTGGAGTTTCATCGTGAACGTGGGTGATATAATCGTTCGGTTTGCGTTACATGTTCCTAGTGAAGATAT GCTGAATAGCTTTTCAGCTATATCGAATTGTACGATCATAGCAGACGGTAGTGCTTTACTAAAGGACAAC ACTGTGGTTGACCGTTTAGAGAGCATGAATCCCTTGGCTTATTTGTTAAAATTAGCGAAAACGACTACTA CTATTTGTTTTACTATGTCTAATAAGGTTCTTTTTGGTACTACTAAATCCGAACCGCTTAGTTGTTTAGC TATCACGTCGGATCGAGTTTTATTCAAAGTTAT…
Cre	BTs22	MN366306	p25	Bhu-Ts-22	Citrus reticulata	MDDETKKLKNKNKETKEGDDVVAAESSFGSLNLHIDPTLIAMNDVRQLGTQQNAALNRDLFLTLKGKYPN LSDKDKDFHLAMMLYRLAVKSSSLQSDDDTTGITYTREGVEVDLSDKLWTDVVFNSKGIGNRTNALRVWG RSNDALYLAFCRQNRNLSYGGRPLDAGIPAGYHYLCADFLTGAGLTDLECAVYIQAKEQLLKNRGADEVL LTNVRQLVKFNTR	>Cre_BTs22 ATGGACGACGAAACAAAGAAATTGAAGAACAAAAACAAGGAAACGAAAGAAGGCGACGATGTTGTTGCAG CGGAGTCTTCTTTCGGTTCCTTAAACTTACACATCGATCCGACTCTGATAGCGATGAACGATGTGCGTCA GTTAGGTACCCAACAGAACGCCGCTTTGAACAGAGATTTGTTCCTTACTTTGAAAGGGAAGTATCCTAAT TTGTCTGATAAAGATAAGGACTTTCACTTAGCTATGATGTTGTATCGTTTAGCGGTTAAGAGTTCATCAT TGCAAAGTGACGACGACACCACGGGCATAACGTACACTCGGGAGGGCGTCGAAGTGGATTTGTCTGACAA ACTTTGGACTGACGTCGTGTTTAATTCTAAGGG…
Csi	BTs23	MN549949	p23	Bhu-Ts-23	Citrus sinensis	MDDTSGQTFISVNLSDESNTASTEIKTVSSEADRLEFLRKMNPFIIDALIRKNSYQGARFRARIIGVCVD CGRKHDKASRTERKCKVNNTQSQNEVAHMLMHDPVKYLSKRKARAFSNAEMFAIDLVMHTKERQLAVDLA AEREKTRLARRHPMRSPEETPEHYKFGMTAKAMLPDINAVDVGDNEDISSEYPVSLSVSGGVLREHHFI	>Csp_BTs23 ATGGATGATACTAGCGGACAAACTTTTATTTCTGTGAACCTTTCTGACGAAAGCAACACAGCTAGTACTG AAATCAAAACCGTAAGTTCGGAAGCGGATCGCTTGGAATTTTTACGGAAAATGAATCCCTTCATTATCGA CGCTTTGATACGGAAAAATAGTTATCAAGGCGCTCGCTTTCGCGCGAGAATAATAGGAGTGTGCGTGGAT TGTGGTAGAAAACACGATAAGGCATCAAGGACTGAACGTAAGTGTAAGGTCAACAATACGCAGTCTCAGA ACGAGGTGGCGCATATGTTAATGCACGATCCCGTAAAATATTTAAGTAAAAGAAAAGCTAGAGCCTTTTC TAACGCAGAGATGTTTGCGATCGATTTGGTTAT…
Csi	BTs23	MN580433	p18	Bhu-Ts-23	Citrus sinensis	MSGSLGNLTHVDLLRSDSRFLSGWWSFIVNVGDIIVRFALHVPSEDMLNSFSAISNCTIIADGSALLKDN TVVDRLESMNPLAYLLKLAKTTTTICFTMSNKVLFGTTKSEPLSCLAITSDRVLFKVIMGTNVDDSRCGC SIWFYSNGTFQNGLTRCNNLVALFSAT	>Csp_BTs23 ATGTCAGGCAGCTTGGGAAATTTAACACACGTTGATCTATTGCGTTCTGATTCTCGATTTCTATCGGGAT GGTGGAGTTTCATCGTGAACGTGGGTGATATAATCGTTCGGTTTGCGTTACATGTTCCTAGTGAAGATAT GCTGAATAGCTTTTCAGCTATATCGAATTGTACGATCATAGCAGACGGTAGTGCTTTACTAAAAGACAAC ACTGTGGTTGACCGTTTAGAGAGCATGAATCCTTTAGCTTATTTGTTAAAATTAGCGAAAACGACTACTA CTATTTGTTTTACTATGTCTAATAAGGTTCTTTTTGGTACTACTAAATCTGAACCGCTTAGTTGTTTAGC TATCACGTCGGATCGAGTTTTATTCAAAGTTAT…
Cme	BTs24	MN651085	ORF1a	Bhu-Ts-24	Citrus medica	FRPARNNFFTSVVSGRRVCYFRPGPNGTVSVLMSDGVNTARLDVVAPAYYAYAKALGAKVRCLWESSDLDDAKVRDGHCYIRHVYDVALYLGRRVDLSVRRTLGLFPSVGALKAYLVREYGRESLKVPMRGTYT	>Cme_BTs24 TGTTCCGTCCCGCGCGGAATAATTTCTTTACTAGCGTCGTCAGTGGGCGGCGCGTCTGTTACTTTAGACC CGGACCTAATGGTACGGTGTCTGTTTTAATGTCGGATGGTGTCAATACGGCGCGTCTCGATGTTGTCGCT CCTGCGTACTATGCGTACGCTAAAGCGTTGGGCGCCAAGGTGCGCTGTCTCTGGGAGTCGTCCGACTTGG ACGACGCTAAAGTACGTGACGGTCATTGTTATATTCGTCACGTGTACGACGTGGCCCTTTATCTCGGAAG GCGCGTCGATCTGTCCGTGCGCCGCACTTTGGGTTTGTTTCCCTCAGTGGGTGCTTTAAAAGCTTATCTT GTTCGCGAGTACGGTCGCGAATCTTTGAAGGTT…
Cme	BTs24	MN651085	p23	Bhu-Ts-24	Citrus medica	MDDTSGQTFISVNLSDESNTASTEIKTVSSEADRLEFLRKMNPFVIDALIRKTSYQGARFRARIIGVCVDCGRKHDKGLKTERKCKVNNTQSQNEVAHMLMHDPVKYLNERKARAFSNAEMFAIDLVMHTKERQLAVDLTAEREKTRLARRHPMRSPEETPEHYKFGMTAKAMLPDINAVDVDDNEDTSSEYPVSLSVSGGVLREHHFI	>Cme_BTs24 ATGGATGATACTAGCGGACAAACTTTTATTTCTGTGAACCTTTCTGACGAAAGCAACACAGCCAGTACTG AAATCAAAACCGTAAGTTCGGAAGCGGATCGCTTGGAATTTTTACGGAAAATGAATCCCTTTGTCATCGA CGCTTTGATACGGAAAACTAGTTATCAGGGTGCTCGCTTTCGCGCGAGAATAATAGGAGTGTGCGTGGAT TGTGGTAGAAAACACGATAAGGGGTTGAAGACTGAACGTAAATGTAAGGTCAACAATACACAATCTCAGA ACGAGGTGGCGCATATGTTAATGCACGATCCCGTTAAGTATTTAAATGAAAGAAAGGCTAGAGCCTTTTC TAACGCAGAGATGTTTGCGATCGATTTGGTTAT…
Cme	BTs24	MN580424	p18	Bhu-Ts-24	Citrus medica	MSGSLGNLTHVDLLRSDSRFLSGWWSFIVNVGDIIVRFALHVSSEEMLTDFSVISNCTIIADGSALLKDN TVVDRLESMNPLAYLLKLAKTTTTICFTMSNKVLFGTTKFEPLSCLAITSDRVLFKVTMGTNVDDSRCGC SIWFYNNGMFRNGLTRCDNLVTLFSAT	>Cme_BTs24 ATGTCAGGCAGCTTGGGAAATTTAACACACGTTGATCTATTGCGTTCTGATTCTCGATTTCTATCGGGAT GGTGGAGTTTCATTGTGAACGTGGGCGATATAATCGTTCGGTTTGCGTTACACGTTTCTAGCGAAGAAAT GCTGACTGATTTTTCAGTCATATCGAATTGCACAATCATAGCGGACGGTAGTGCTTTACTAAAAGATAAC ACCGTGGTTGATCGTTTAGAAAGCATGAACCCCTTGGCTTATTTATTAAAATTAGCAAAAACGACTACTA CGATTTGTTTTACTATGTCTAATAAAGTTCTTTTTGGTACTACTAAATTCGAACCGCTTAGTTGTTTAGC CATTACGTCGGATCGAGTTTTATTTAAAGTCAC…
Cre	BTs26	MN549952	p23	Bhu-Ts-26	Citrus reticulata, Bts26 and Bts23 are identical	MDDTSGQTFISVNLSDESNTASTEIKTVSSEADRLEFLRKMNPFIIDALIRKNSYQGARFRARIIGVCVD CGRKHDKASRTERKCKVNNTQSQNEVAHMLMHDPVKYLSKRKARAFSNAEMFAIDLVMHTKERQLAVDLA AEREKTRLARRHPMRSPEETPEHYKFGMTAKAMLPDINAVDVGDNEDISSEYPVSLSVSGGVLREHHFI	>Cre_BTs26 ATGGATGATACTAGCGGACAAACTTTTATTTCCGTGAACCTTTCTGACGAAAGCAACACGGCTAGTACTG AAATCAAAACCGTAAGTTCGGAAGCGGATCGCTTGGAATTTTTACGGAAAATGAATCCCTTCATTATCGA CGCTTTGATACGGAAAAATAGTTATCAAGGCGCTCGCTTTCGCGCGAGAATAATAGGAGTGTGCGTGGAT TGTGGTAGAAAACACGATAAGGCATCAAGGACTGAACGTAAGTGTAAGGTCAACAATACGCAGTCTCAGA ACGAGGTGGCGCATATGTTAATGCACGATCCCGTAAAATATTTAAGTAAAAGAAAAGCTAGAGCCTTTTC TAACGCAGAGATGTTTGCGATCGATTTGGTTAT…
Cre	BTs26	MN580423	p18	Bhu-Ts-26	Citrus reticulata	MSGSLGNLTHVDLLRSDSRFLSGWWSFIVNVGDIIVRFALHVPSEDMLNSFSAISNCTIIADGSALLKDN TVVDRLESMNPLAYLLKLAKTTTTICFTMSNKVLFGTTKSEPLSCLAITSDRVLFKVIMGTNVDDSRCGC SIWFYSNGTFQNGLTRCNNLVALFSAT	>Cre_BTs26 ATGTCAGGCAGCTTGGGAAATTTAACACACGTTGATCTATTGCGTTCTGATTCTCGATTTCTATCGGGAT GGTGGAGTTTCATCGTGAACGTGGGTGATATAATCGTTCGGTTTGCGTTACATGTTCCTAGTGAAGATAT GCTGAATAGCTTTTCAGCTATATCGAATTGTACGATCATAGCAGACGGTAGTGCTTTACTAAAAGACAAC ACTGTGGTTGACCGTTTAGAGAGCATGAATCCTTTAGCTTATTTGTTAAAATTAGCGAAAACGACTACTA CTATTTGTTTTACTATGTCTAATAAGGTTCTTTTTGGTACTACTAAATCTGAACCGCTTAGTTGTTTAGC TATCACGTCGGATCGAGTTTTATTCAAAGTTAT…
Cre	BTs27	MN651086	ORF1a	Bhu-Ts-27	Citrus reticulata	FRPARNNFFTSVVSGRRVCYYRPGPNGTVSVFMSDGANTARLDVVAPAYYAYAKALGAKARCLWESSDLDDAKVRDGQCYVRHVYDVALYYGRRVDLSMCRTLGMYPTVGALKVFLTREYGRDSLKVPMRGTYT	>Cre_BTs27 TGTTCCGTCCTGCGCGGAATAATTTTTTCACTAGCGTCGTCAGTGGGCGGCGAGTTTGTTACTATAGACC CGGGCCTAATGGCACGGTGTCTGTCTTTATGTCCGACGGCGCCAATACGGCGCGTCTCGACGTTGTTGCT CCTGCGTATTACGCGTACGCTAAAGCTTTGGGTGCCAAAGCTCGTTGCTTGTGGGAGTCGTCTGACTTGG ACGACGCTAAAGTGCGTGACGGTCAATGTTACGTTCGTCACGTGTACGACGTGGCTCTCTATTATGGGAG GCGCGTTGACCTTTCTATGTGCCGCACTTTGGGTATGTATCCCACGGTGGGTGCTTTAAAAGTTTTCCTC ACTCGCGAGTATGGTCGCGACTCTTTAAAGGTT…
Cre	BTs27	MN549950	p23	Bhu-Ts-27	Citrus reticulata	MNDTSGQTFISVNLSDESNTASTEVKTVSSEADRLEFLRKMNPFIIDALIRKTSYQGARFRARIIGVCVD CGRKHDKASRTERKCKVNNTQSQNEVAHMLMHDPVKYLSKRKARAFSNAEMFAIDLVMHTKERQLAVDLA AEREKTRLARRHPMRSPEETPEHYKFGMTAKAMLPDINAVDVGDNEDISSEYPVSLSVSGGVLREHHFI	>Cre_BTs27 ATGAACGATACTAGCGGACAAACTTTTATTTCTGTGAACCTTTCTGACGAAAGCAACACAGCTAGTACTG AAGTCAAAACCGTAAGTTCGGAAGCGGATCGCTTGGAATTTTTACGGAAAATGAATCCCTTTATTATCGA CGCTTTGATACGGAAAACCAGTTATCAGGGTGCTCGCTTTCGCGCGAGAATAATAGGAGTGTGCGTGGAT TGTGGTAGAAAACACGATAAGGCATCGAGGACTGAACGTAAGTGTAAGGTCAACAATACACAGTCTCAGA ACGAGGTGGCGCATATGTTAATGCACGATCCCGTGAAATATTTAAGTAAAAGAAAAGCTAGAGCCTTTTC TAACGCAGAGATGTTTGCGATCGATTTGGTTAT…
Cre	BTs27	MN580437	p18	Bhu-Ts-27	Citrus reticulata	MSGSLGNLTHVDLLRSDSRFLSGWWSFIVNVGDIIVRFALHVPSEDMLNSFSAISNCTIIADGSALLKDN TVVDRLESMNPLAYLLKLAKTTTTICFTMSNKVLFGTTKSEPLSCLAITSDRVLFKVIMGINVDDSRCGC SIWFYSNGTFQNGLTRCNNLVALFSAT	>Cre_BTs27 ATGTCAGGCAGCTTGGGAAATTTAACACACGTTGATCTATTGCGTTCTGATTCTCGATTTCTATCGGGAT GGTGGAGTTTCATCGTGAACGTGGGTGATATAATCGTTCGGTTTGCGTTACATGTTCCTAGTGAAGATAT GCTGAATAGCTTTTCAGCTATATCGAATTGTACGATCATAGCAGACGGTAGTGCTTTACTAAAAGACAAC ACTGTGGTTGACCGTTTAGAGAGCATGAATCCTTTGGCTTATTTGTTAAAATTAGCGAAAACGACTACTA CTATTTGTTTTACTATGTCTAATAAGGTTCTTTTTGGTACTACTAAATCTGAACCGCTTAGTTGTTTAGC TATCACGTCGGATCGAGTTTTATTCAAAGTTAT…
Cre	BTs27	MN366298	p25	Bhu-Ts-27	Citrus reticulata	MDDETKKLKNKNKETKEGDDVVAAESSFGSLNLHIDPTLIAMNDVRQLGTQQNAALNRDLFLTLKGKYPS LSDKDKDFHIAMMLYRLAVKSSSLQSDDDTTGITYTREGVEVDLSDKLWTDVVFNSKGIGNRTNALRVWG RSNDALYLAFCRQNRNLSYGGRPLDAGIPAGYHYLCADFLTGAGLTDLECAVYIQAKEQLLKKRGADEVV VTNVRQLGKFNTR	>Cre_BTs27 ATGGACGACGAAACAAAGAAATTGAAGAACAAAAACAAGGAAACGAAGGAAGGCGACGATGTTGTTGCAG CGGAGTCTTCTTTCGGTTCCTTAAACTTACACATCGATCCGACTCTGATAGCGATGAACGATGTGCGTCA GTTAGGTACCCAACAGAACGCCGCTTTGAACAGAGATTTGTTCCTTACTTTGAAAGGGAAATATCCTAGT TTGTCTGATAAAGATAAGGACTTTCACATAGCTATGATGTTGTATCGTTTGGCGGTTAAGAGTTCATCAT TGCAAAGTGATGACGACACCACGGGCATAACGTACACTCGGGAGGGCGTCGAAGTGGATTTGTCTGACAA ACTTTGGACTGACGTCGTGTTTAATTCTAAGGG…
Cre	BTs28	MN580425	p18		Citrus reticulata	MSGSLGNLTHVDLLRSDSRFLSGWWSFIVNVGDIIVRFALHVPSEDMLNSFSAISNCTIIADGSALLKDN TVVDRLESMNPLAYLLKLAKTTTTICFTMSNKVLFGTTKSEPLSCLAITSDRVLFKVIMGTNVDDSRCGC SIWFYNNGMFQNGLTRCNNLVALFSAT	>Cre_BTs28 ATGTCAGGCAGCTTGGGAAATTTAACACACGTTGATCTATTGCGTTCTGATTCCCGGTTTCTATCGGGAT GGTGGAGTTTCATCGTGAACGTGGGTGATATAATCGTTCGGTTTGCGTTACACGTTCCTAGTGAAGATAT GCTGAATAGCTTTTCAGCTATATCGAATTGTACGATCATAGCGGACGGTAGTGCTTTACTAAAAGACAAC ACTGTGGTCGACCGTTTAGAGAGCATGAACCCTTTGGCTTATTTGTTAAAATTAGCGAAAACGACTACTA CTATTTGTTTTACTATGTCTAATAAGGTTCTTTTTGGTACTACTAAATCCGAACCGCTTAGTTGTTTAGC TATCACGTCGGACCGAGTTTTATTCAAAGTTAT…
Cre	BTs29	MN549943	p23		Citrus reticulata	MDDTSGQTFISVNLSDESNTASTEVKTVSLEADRLEFLRKMNPFIIDALIRKSSYQGARFRARIIGVCVD CGRKHDKASRTERKCKVNNTQSQNEVAHMLMHDPVKYLNKRKARAFSNAEMFAIDLVMHTKERQLAVDLA AEREKTRLARRHPMRSPEETPEHYKFGMTAKAMLPDTNAIDVGDNEDTSSEYPVSLSVSGGVLREHHFI	>Cre_BTs29 ATGGATGATACTAGCGGACAAACTTTCATTTCTGTGAACCTTTCTGACGAAAGCAACACAGCTAGTACTG AAGTCAAAACCGTAAGTTTGGAAGCGGATCGCTTGGAATTTTTACGGAAAATGAATCCCTTTATTATCGA CGCCTTGATACGGAAATCCAGTTATCAGGGTGCTCGCTTTCGCGCGAGAATAATAGGAGTGTGCGTGGAT TGTGGTAGAAAACACGATAAGGCATCGAGGACTGAACGTAAGTGTAAAGTCAACAATACACAATCTCAGA ACGAGGTGGCGCATATGTTAATGCACGATCCCGTGAAATATTTAAATAAAAGAAAAGCTAGAGCTTTTTC TAACGCAGAGATGTTTGCGATCGATTTGGTTAT…
Cre	BTs29	MN580431	p18		Citrus reticulata	MSGSLGNLTHVDLLRSDSRFLSGWWSFIVNVGDIIVRFALHVSSEEMLTDFSVISNCTIIADGSALLKDN TVVDRLESMNPLAYLLKLAKTTTTICFTMSNKVLFGTTKFEPLSCLAITSDRVLFKVTMGTNVDDSRCGC SIWFYNNGMFRNGLTRCDNLVTLFSAT	>Cre_BTs29 ATGTCAGGCAGCTTGGGAAATTTAACACACGTTGATCTATTGCGTTCTGATTCTCGATTTCTATCGGGAT GGTGGAGTTTCATTGTGAACGTGGGCGATATAATCGTTCGGTTTGCGTTACACGTTTCTAGCGAAGAAAT GCTGACTGATTTTTCAGTCATATCGAATTGCACAATCATAGCGGACGGTAGTGCTTTACTAAAAGATAAC ACCGTGGTTGATCGTTTAGAAAGCATGAACCCCTTGGCTTATTTATTAAAATTAGCAAAAACGACTACTA CGATTTGTTTTACTATGTCTAATAAAGTTCTTTTTGGTACTACTAAATTCGAACCGCTTAGTTGTTTAGC CATTACGTCGGATCGAGTTTTATTTAAAGTCAC…
Cre	BTs29	MN366305	p25		Citrus reticulata	MDDETKKLKNKNKETKEGDDVAAAESSFGSVNLHIDPTLIAMNDVRQLGTQQNAALNRDLFLTLKGKYPN LPDKDKDFHIAMMLYRLAVKSSSLQSDDDTTGVTYTRDGVEVDLSDKLWTDVVFNSKGIGNRTNALRVWG RTNDALYLAFCRQNRNLSYGGRPLDAGIPAGYHYLCADFLTGAGLTDLECAVYIQAKEQLLKKRGADEVV VTNVRQLGKFNTR	>Cre_BTs29 ATGGACGACGAAACAAAGAAACTGAAGAACAAAAACAAGGAAACGAAAGAAGGCGACGATGTTGCTGCAG CTGAGTCTTCTTTCGGTTCCGTAAATTTACACATCGATCCGACTCTGATAGCGATGAACGATGTGCGTCA GTTGGGTACCCAACAGAATGCTGCTTTGAACAGAGATTTGTTTCTTACCTTGAAAGGGAAGTATCCTAAC TTACCTGACAAAGACAAAGACTTTCATATAGCTATGATGTTATATCGTTTAGCGGTTAAGAGTTCATCAT TACAAAGCGACGATGACACCACGGGTGTAACGTACACTCGGGACGGTGTTGAAGTGGATTTGTCTGACAA GCTTTGGACTGACGTAGTGTTTAACTCTAAGGG…
Cre	BTs3	MN104228	p23	Bhu-Ts-3	Citrus reticulata	MNDTSGQTFISVNLSDESNTASTEVKTVSLEADRLEFLRKMNPFIIDALIRKTNYQGARFRARIIGVCVD CGRKHDKASRTERKCKVNNTQSQNEVAHMLMHDPVKYLNKRKARAFSNAEMFAIDLVMHTKERQLAVDLA AEREKTRLARRHPMRSPEETPEHYKFGMTAKAMLPDTNAIDVGDNEDTSSEYPVSLSVSGGVLREHNFI	>Cre_Bts3 ATGAACGATACTAGCGGACAAACTTTCATTTCTGTGAACCTTTCTGACGAAAGCAACACAGCTAGCACTG AAGTCAAAACCGTAAGTTTGGAAGCGGATCGCTTGGAATTTTTACGGAAAATGAATCCCTTTATTATCGA CGCCTTGATACGGAAAACCAATTATCAGGGTGCTCGCTTTCGCGCGAGAATAATAGGAGTGTGCGTGGAT TGTGGTAGAAAACACGATAAGGCATCGAGGACTGAACGTAAGTGTAAAGTCAATAATACACAATCTCAGA ACGAGGTGGCGCATATGTTAATGCACGATCCCGTGAAATATTTAAACAAAAGAAAAGCTAGAGCTTTTTC TAACGCAGAGATGTTTGCGATCGATTTGGTTATG…
Cre	BTs3	MN117985	p18	Bhu-Ts-3	Citrus reticulata	MSGSLGNLTHVDQLRSDSRFLSGWWSFIVNVGDIIVRFALHVPNEDMLNSFSAISNCTIIADGSALLKDN TVVDRLESMNPLAYLLKLAKTTTTICFTMSNKVLFGTTKSEPLSCLAITSDRVLFKVIMGTNVDDSRCGC SIWFYNNGMFQNGLTRCNNLVALFSAT	>Cre_Bts3 ATGTCAGGCAGCTTGGGAAATTTAACACACGTTGATCAATTGCGTTCTGATTCCCGGTTTCTATCGGGAT GGTGGAGTTTCATCGTGAACGTGGGTGATATAATCGTTCGGTTTGCGTTACACGTTCCTAATGAAGATAT GCTGAATAGCTTTTCAGCTATATCGAATTGTACGATCATAGCGGACGGTAGTGCTTTACTAAAAGACAAC ACTGTGGTCGACCGTTTAGAGAGCATGAACCCTTTGGCTTATTTGTTAAAATTAGCGAAAACGACTACTA CTATTTGTTTTACTATGTCTAATAAGGTTCTTTTTGGTACTACTAAATCCGAACCGCTTAGTTGTTTAGC TATCACGTCGGACCGAGTTTTATTCAAAGTTATT…
Cre	BTs30	MN384880	ORF1A		Citrus reticulata; First amino acid (”L”) is an extra amino acid at the amino terminal end. Taken out for phylogenetic reconstruction.	LFRPARNNFFTSVVSGRRVSYFRPGPNGTVSVLMSDGVNTARLDVVAPAYYAYAKALGAKVRCLWESSDL DDAKIRDGQCYVRHVYDVALYFGRRVDLSVRRTLGLFPTVGALKAYLVREYGRESLKVPMR	>Cre_Bhu-Ts-30 TTTGTTCCGTCCTGCGCGGAATAATTTCTTCACTAGCGTCGTCAGTGGGCGGCGCGTTAGTTACTTTAGA CCCGGACCTAATGGTACGGTGTCTGTTTTAATGTCGGACGGTGTCAACACGGCGCGTCTCGACGTTGTCG CTCCTGCGTACTATGCGTACGCTAAAGCGTTAGGCGCCAAAGTGCGCTGTTTGTGGGAGTCGTCCGATTT GGACGATGCTAAAATACGTGACGGCCAGTGCTACGTTCGTCACGTGTACGACGTGGCCCTTTACTTCGGA AGGCGCGTCGATCTTTCTGTGCGCCGAACTTTGGGTCTGTTTCCCACAGTGGGTGCACTAAAGGCTTATC TTGTTCGCGAGTACGGTCGCGAATCTTTG…
Cre	BTs30	MN549946	p23	Bhu-Ts-30	Citrus reticulata	MDDTSGQTFISVNLSDESNTASTEIKTVSLEADRLEFLRKMNPFIIDALIRKTSYQGARFRARIIGVCVD CGRKHDKASRTERKCKVNNTQSQNEVAHMLMHDPVKYLNKRKARAFSNAEMFAIDLVMHTKERQLAVDLA AEREKTRLARRHPMRSPEETPEHYKFGMTAKAMLPDINAIDVGDNKDTSSEYPVSLSVSGGVLREHHFI	>Cre_Bhu-Ts-30 ATGGATGATACTAGCGGACAAACTTTTATTTCTGTGAACCTTTCTGACGAAAGCAACACAGCCAGTACTG AAATCAAAACCGTAAGTTTGGAAGCGGATCGCTTGGAATTTTTACGGAAAATGAATCCCTTTATTATCGA CGCCTTGATACGGAAAACCAGTTATCAGGGTGCTCGCTTTCGCGCGAGAATAATAGGAGTGTGCGTGGAT TGTGGTAGAAAACACGATAAGGCATCGAGGACTGAACGTAAGTGTAAAGTCAATAATACACAATCTCAGA ACGAGGTGGCGCATATGTTAATGCACGATCCCGTGAAATATTTAAATAAAAGAAAAGCTAGAGCTTTTTC TAACGCAGAGATGTTTGCGATCGATTTGG…
Cre	BTs30	MN580438	p18	Bhu-Ts-30	Citrus reticulata	MSGSLGNLTHVDLLRSDSRFLSGWWSFIVNVGDIIVRFALHVPNEDMLNSFSAISNCTIIADGSALLKDN TVVDRLESMNPLAYLLKLAKTTTTICFTMSNKVLFGTTKSEPFSCLAITSDRVLFKVIMGTNVDDSRCGC SIWFYNNGMFQNGLTRCNNLVALFSAT	>Cre_Bhu-Ts-30 ATGTCAGGCAGCTTGGGAAATTTAACACACGTTGATCTATTGCGTTCTGATTCTCGATTTCTATCGGGAT GGTGGAGTTTCATCGTGAACGTGGGTGATATAATCGTTCGGTTTGCGTTACACGTTCCTAATGAAGATAT GCTGAATAGCTTTTCAGCTATATCGAATTGTACGATCATAGCGGACGGTAGTGCTTTACTAAAAGACAAC ACTGTGGTCGACCGTTTAGAGAGCATGAACCCTTTGGCTTATTTGTTAAAATTAGCGAAAACGACTACTA CTATTTGTTTTACTATGTCTAATAAGGTTCTTTTTGGTACTACTAAATCCGAACCGTTTAGTTGTTTAGC TATCACGTCGGACCGAGTTTTATTCAAAG…
Cre	BTs30	MN366304	p25	Bhu-Ts-30	Citrus reticulata	MDDETKKLKNKNKETKEGDDVVAAESSFGSVNLHIDPTLIAMNDVRQLGTQQNAALNRDLFLTLKAKYPN LSDKDKDFHIAMMLYRLAVKSSSLQSDDDTTGITYTREGVEVDLSDKLWTDVVFNSKGIGNRANALRVWG RTNDALYLAFCRQNRNLSYGGRPLDAGIPAGYHYLCADFLTGAGLTDL	>Cre_Bhu-Ts-30 ATGGACGACGAAACAAAGAAATTGAAGAACAAAAACAAAGAAACGAAAGAAGGCGACGATGTTGTTGCAG CGGAGTCTTCTTTCGGTTCTGTAAACTTACACATCGATCCGACTCTGATAGCGATGAACGATGTGCGTCA GTTGGGTACCCAACAGAATGCCGCTTTGAACAGAGATTTGTTTCTTACTTTGAAAGCGAAGTATCCTAAT TTGTCTGATAAAGATAAGGACTTTCACATAGCTATGATGTTGTATCGTTTAGCGGTTAAGAGTTCATCAT TGCAAAGTGATGACGACACTACGGGTATAACGTACACTCGGGAGGGCGTCGAAGTGGATTTGTCTGACAA ACTTTGGACTGACGTCGTGTTTAATTCTA…
Cre	BTs4	MN104229	p23	Bhu-Ts-4	Citrus reticulata	MNDSSGQTFISVNLSDGSNTASTEVKTVSLEADRLEFLRKMNPFIIDALIRKTNYQGARFRARIIGVCVD CGRKHDKASRTERKCKVNNTQSQNEVAHMLMHDPVKYLNKRKARAFSNAEMFAIDLVMHTKERQLAVDLA AEREKTRLARRHPMRSPEETPEHYKFGMTAKAMLPDTNAIDVGDNEDTSSEYPVSLSVSGGVLR	>Cre_Bts4 ATGAACGATTCTAGCGGACAAACTTTCATTTCTGTGAACCTTTCTGACGGAAGCAACACAGCTAGCACTG AAGTCAAAACCGTAAGTTTGGAAGCGGATCGCTTGGAATTTTTACGGAAAATGAATCCCTTTATTATCGA CGCCTTGATACGGAAAACCAATTATCAGGGTGCTCGCTTTCGCGCGAGAATAATAGGAGTGTGCGTGGAT TGTGGTAGAAAACACGATAAGGCATCGAGGACTGAACGTAAGTGTAAAGTCAATAATACACAATCTCAGA ACGAGGTGGCGCATATGTTAATGCACGATCCCGTGAAATATTTAAATAAAAGAAAAGCTAGAGCTTTTTC TAACGCAGAGATGTTTGCGATCGATTTGGTTATG…
Cre	BTs4	MN117986	p18	Bhu-Ts-4	Citrus reticulata	MSGSLGNLTHVDLLRSDSRFLSGWWSFIVNVGDIIVRFALHVPNEDMLNSFSAISNCTIIADGSALLKDN TVVDRLESMNPLAYLLKLAKTTTTICFTMSNKVLFGTTKSEPLSCLAITSDRVLFKVIMGTNIDDSRCGC SIWFYNNGMFQNGLTRCNNLVALFSAT	>Cre_Bts4 ATGTCAGGCAGCTTGGGAAATTTAACACACGTTGATCTATTGCGTTCTGATTCCCGGTTTCTATCGGGAT GGTGGAGTTTCATCGTGAACGTGGGTGATATAATCGTTCGGTTTGCGTTACACGTTCCTAATGAAGATAT GCTGAATAGCTTTTCAGCTATATCGAATTGTACGATCATAGCGGACGGTAGTGCTTTACTAAAAGACAAC ACTGTGGTCGACCGTTTAGAGAGCATGAACCCTTTGGCTTATTTGTTAAAATTAGCGAAAACGACTACTA CTATTTGTTTTACTATGTCTAATAAGGTTCTTTTTGGTACTACTAAATCCGAACCGCTTAGTTGTTTAGC TATCACGTCGGACCGAGTTTTATTCAAAGTTATT…
Cre	BTs4	MN104221	p25	Bhu-Ts-4	Citrus reticulata	MDDETKELKNKNKETKEGDDVVAAESSFGSVNLHIDPTLIAMNDVRQLGTQQNAALNRDLFLTLKAKYPN LSDKDKDFHIAMMLYRLAVKSSSLQSDDDTTGITYTREGVEVDLSDKLWTDVVFNSKGIGNRANALRVWG RTNDALYLAFCRQNRNLSYGGRPLDAGIPAGYHYLCADFLTGAGLTDLECAVYIQAKEQLLKKRGADEVV VTNVRQLGKFNTR	>Cre_Bts4 ATGGACGACGAAACAAAGGAATTGAAGAACAAAAACAAAGAAACGAAAGAAGGCGACGATGTTGTTGCAG CGGAGTCTTCTTTCGGTTCTGTAAACTTACACATCGATCCGACTCTGATAGCGATGAACGATGTGCGTCA GTTGGGTACCCAACAGAATGCCGCTTTGAACAGAGATTTGTTTCTTACTTTGAAAGCGAAGTATCCTAAT TTGTCTGATAAAGATAAGGACTTTCACATAGCTATGATGTTGTATCGTTTAGCGGTTAAGAGTTCATCAT TGCAAAGTGATGACGACACTACGGGTATAACGTACACTCGGGAGGGCGTCGAAGTGGATTTGTCTGACAA ACTTTGGACTGACGTCGTGTTTAATTCTAAGGGT…
Cre	BTs5	MN104230	p23	Bhu-Ts-5	Citrus reticulata	MNPFIIDALIRKTNYQGARFRARIIGVCVDCGRKHDKASRTERKCKVNNTQSQNEVAHMLMHDPVKYLNK RKARAFSNAEMFAIDLVMHTKERQLAVDLAAEREKTRLARRHPMRSPEETPEHYKFGMTAKAMLPDINAI DVGDNEDTSSEYPVSLSVSGGVLREH	>Cre_Bts5 ATGAATCCCTTTATTATCGACGCCTTGATACGGAAAACCAATTATCAGGGTGCTCGCTTTCGCGCGAGAA TAATAGGAGTGTGCGTGGATTGTGGTAGAAAACACGATAAGGCATCGAGGACTGAACGTAAGTGTAAAGT CAATAATACACAATCTCAGAACGAGGTGGCGCATATGTTAATGCACGATCCCGTGAAATATTTAAATAAA AGAAAAGCTAGAGCTTTTTCTAACGCAGAGATGTTTGCGATCGATTTGGTTATGCATACCAAAGAAAGGC AATTAGCGGTTGATTTGGCCGCTGAAAGGGAGAAGACGAGATTGGCTCGTAGACACCCGATGCGTTCTCC GGAGGAGACTCCGGAACATTATAAGTTCGGTATG…
Cre	BTs5	MN117987	p18	Bhu-Ts-5	Citrus reticulata	MSGSLGNLTHVDLLRSDSRFLSGWWSFIVNVGDIIVRFALHVPNEDMLNSFSAISNCTIIADGSALLKDN TVVDRLESMNPLAYLLKLAKTTTTICFTMSNKVLFGTTKSEPLSCLAITSDRVLFKVIMGTNVDDSRCGC SIWFYNNGMFQNGLTRCNNLVALFSAT	>Cre_Bts5 ATGTCAGGCAGCTTGGGAAATTTAACACACGTTGATCTATTGCGTTCTGATTCCCGGTTTCTATCGGGAT GGTGGAGTTTCATCGTGAACGTGGGTGATATAATCGTTCGGTTTGCGTTACACGTTCCTAATGAAGATAT GCTGAATAGCTTTTCAGCTATATCGAATTGTACGATCATAGCGGACGGTAGTGCTTTACTAAAAGACAAC ACTGTGGTCGACCGTTTAGAGAGCATGAACCCTTTGGCTTATTTGTTAAAATTAGCGAAAACGACTACTA CTATTTGTTTTACTATGTCTAATAAGGTTCTTTTTGGTACTACTAAATCCGAACCGCTTAGTTGTTTAGC TATCACGTCAGACCGAGTTTTATTCAAAGTTATT…
Cre	BTs6	MN117969	p23	Bhu-Ts-6	Citrus reticulata	MNPFIIDALIRKTNYQGARFRARIIGVCVDCGRKHDKASRTERKCKVNNTQSQNEVAHMLMHDPVKYLNK RKARAFSNAEMFAIDLVMHTKERQLAVDLAAEREKTRLARRHPMRSPEETPEHYKFGMTAKAMLPDTNAI DVGDNEDTSSEYPVSLSVSGGVLREH	>Cre_Bts6 ATGAATCCCTTTATTATCGACGCCTTGATACGGAAAACCAATTATCAGGGTGCTCGCTTTCGCGCGAGAA TAATAGGAGTGTGCGTGGATTGTGGTAGAAAACACGATAAGGCATCGAGGACTGAACGTAAGTGTAAAGT CAATAATACACAATCTCAGAACGAGGTGGCGCATATGTTAATGCACGATCCCGTGAAATATTTAAATAAA AGAAAAGCTAGAGCTTTTTCTAACGCAGAGATGTTTGCGATCGATTTGGTTATGCATACCAAAGAAAGGC AATTAGCGGTTGATTTGGCCGCTGAAAGGGAGAAGACGAGATTGGCTCGTAGACACCCGATGCGTTCTCC GGAGGAGACTCCGGAACATTATAAGTTCGGTATG…
Cre	BTs6	MN104222	p25	Bhu-Ts-6	Citrus reticulata	MDDETKKLKNKNKETKEGDDVVAAESSFGSVNLHIDPTLIAMNDVRQLGTQQNAALNRDLFLTLKAKYPN LSDKDKDFHIAMMLYRLAVKSSSLQSDDDTTGITYTREGVEVDLSDKLWTDVVFNSKGIGNRANALRVWG RTNDALYLAFCRQNRNLSYGGRPLDAGIPAGYHYLCADFLTGAGLTDLECAVYIQAKEQLLKKRGADEVV VTNVRQLGKFNTR	>Cre_Bts6 ATGGACGACGAAACAAAGAAATTGAAGAACAAAAACAAAGAAACGAAAGAAGGCGACGATGTTGTTGCAG CGGAGTCTTCTTTCGGTTCTGTAAACTTACACATCGATCCGACTCTGATAGCGATGAACGATGTGCGTCA GTTGGGTACCCAACAGAATGCCGCTTTGAACAGAGATTTGTTTCTTACTCTGAAAGCGAAGTATCCTAAT TTGTCTGATAAAGATAAGGACTTTCACATAGCTATGATGTTGTATCGTTTAGCGGTTAAGAGTTCATCAT TGCAAAGTGATGACGACACTACGGGTATAACGTACACTCGGGAGGGCGTCGAAGTGGATTTGTCTGACAA ACTTTGGACTGACGTCGTGTTTAATTCTAAGGGT…
Cre	BTs7	MN384882	ORF1a	Bhu-Ts-7	Citrus reticulata; First amino acid (”L”) is an extra amino acid at the amino terminal end. Taken out for phylogenetic reconstruction.	LFRPARNNFFTSVVSGRRVSYFRPGPNGTVSVLMSDGVNTARLDVVAPAYYAYAKALGAKVRCLWESSDLDDAKIRDGQCYVRHVYDVALYFGRRVDLSVRRTLGLFPTVGALKAYLVREYGRESLKVPMRGTYT	>Cre_BTs7 TGTTCCGTCCTGCGCGGAATAATTTCTTCACTAGCGTCGTCAGTGGGCGGCGCGTTAGTTACTTTAGA CCCGGACCTAATGGTACGGTGTCTGTTTTAATGTCGGACGGTGTCAACACGGCGCGTCTCGACGTTGTCG CTCCTGCGTACTATGCGTACGCTAAAGCGTTAGGCGCCAAAGTGCGCTGTTTGTGGGAGTCGTCCGATTT GGACGATGCTAAAATACGTGACGGCCAGTGCTACGTTCGTCACGTGTACGACGTGGCCCTTTACTTCGGA AGGCGCGTCGATCTTTCTGTGCGCCGAACTTTGGGTCTGTTTCCCACAGTGGGTGCACTAAAGGCTTATC TTGTTCGCGAGTACGGTCGCGAATCTTTGAAGGTTC…
Cre	BTs8	MN117970	p23	Bhu-Ts-8	Citrus reticulata	MNDTSGQTFISVNLSNESNTASTEVKTVSLEADRLEFLRKMNPFVIDALIRKTSYQGARFRARIIGVCVD CGRKHDKASRTERKCKVNNTQSQNEVAHMLMHDPVKYLNKRKARAFSNAEMFAIDLVMHTKERQLAVDLA AEREKTRLARRHPMRSPEETPEHYKFGMTAKAMLPDINAIDVGDNEDTSSEYLVSLSASGGVLREHNFI	>Cre_Bts8 ATGAACGATACTAGCGGACAAACTTTCATTTCTGTGAACCTTTCTAACGAAAGCAACACAGCTAGCACTG AAGTCAAAACCGTAAGTTTGGAAGCGGATCGCTTGGAATTTTTACGGAAAATGAATCCCTTTGTTATCGA CGCCTTGATACGGAAAACCAGTTATCAGGGTGCTCGCTTTCGCGCGAGAATAATAGGAGTGTGCGTGGAT TGTGGTAGAAAACACGATAAGGCATCGAGGACTGAACGTAAGTGTAAAGTCAACAATACACAATCTCAGA ACGAGGTGGCGCATATGTTAATGCACGATCCCGTGAAATATTTAAATAAAAGAAAAGCTAGAGCTTTTTC TAACGCAGAGATGTTTGCGATCGATTTGGTTATG…
Cre	BTs8	MN117988	p18	Bhu-Ts-8	Citrus reticulata	MSGSLGNLTHVDLLRSDSRFLSGWWSFIVNVGDIIVRFALHVPNEDMLNSFSAISNCTIIADGSALLKDN TVVDRLESMNPLAYLLKLAKTTTTICFTMSNKVLFGTTKSEPLSCLAITSDRVLFKVIMGTNVDDSRCGC SIWFYNNGMFQNGLTRCNNLVALFSAT	>Cre_Bts8 ATGTCAGGCAGCTTGGGAAATTTAACACACGTTGATCTATTGCGTTCTGATTCCCGGTTTCTATCGGGAT GGTGGAGTTTCATCGTGAACGTGGGTGACATAATCGTTCGGTTTGCGTTACACGTTCCTAATGAAGATAT GCTGAATAGCTTTTCAGCTATATCGAATTGTACGATCATAGCGGACGGTAGTGCTTTACTAAAAGACAAC ACTGTGGTCGACCGTTTAGAGAGCATGAACCCTTTGGCTTATTTGTTAAAATTAGCGAAAACGACTACTA CTATTTGTTTTACTATGTCTAATAAGGTTCTTTTTGGTACTACTAAATCCGAACCGCTTAGTTGTTTAGC TATCACGTCGGACCGAGTTTTATTCAAAGTTATT…
Cre	BTs8	MN104223	p25	Bhu-Ts-8	Citrus reticulata	MDDETKKLKNKNKETKEGDDVVAAESSFGSVNLHIDPTLIAMNDVRQLGTQQNAALNRDLFLTLKAKYPN LSDKDKDFHIAMMLYRLAVKSSSLQSDDDTTGITYTREGVEVDLSDKLWTDVVFNSKGIGNRANALRVWG RTNDALYLAFCRQNRNLSYGGRPLDAGIPAGYHYLCADFLTGAGLTDLECAVYIQAKEQLLKKRGADEVV VTNVRQLGKFNTR	>Cre_Bts8 ATGGACGACGAAACAAAGAAATTGAAGAACAAAAACAAAGAAACGAAAGAAGGCGACGATGTTGTTGCAG CGGAGTCTTCTTTCGGTTCTGTAAACTTACACATCGATCCGACTCTGATAGCGATGAACGATGTGCGTCA GTTGGGTACCCAACAGAATGCCGCTTTGAACAGAGATTTGTTTCTTACTTTGAAAGCGAAGTATCCTAAT TTGTCTGATAAAGATAAGGACTTTCACATAGCTATGATGTTGTATCGTTTAGCGGTTAAGAGTTCATCAT TGCAAAGTGATGACGACACTACGGGTATAACGTACACTCGGGAGGGCGTCGAAGTGGATTTGTCTGACAA ACTTTGGACTGACGTCGTGTTTAATTCTAAGGGT…
Cre	BTs9	MN117971	p23	Bhu-Ts-9	Citrus reticulata	MNDTSGQTFISVNLSNESNTASTEVKTVSLEADRLEFLRKMNPFIIDALIRKTSYQGARFRARIIGVCVD CGRKHDKASRTERKCKVNNTQSQNEVAHMLMHDPVKYLNKRKARAFSNAEMFAIDLVMHTKERQLAVDLA AEREKTRLARRHPMRSPEETPEHYKFGMTAKAMLPDINAIDVGDNEDTSSEYPVSLSVSGGVLREHNF	>Cre_Bts9 ATGAACGATACTAGCGGACAAACTTTCATTTCTGTGAACCTTTCTAACGAAAGCAACACAGCTAGCACTG AAGTCAAAACCGTAAGTTTGGAAGCGGATCGCTTGGAATTTTTACGGAAAATGAATCCCTTTATTATCGA CGCCTTGATACGGAAAACCAGTTATCAGGGTGCTCGCTTTCGCGCGAGAATAATAGGAGTGTGCGTGGAT TGTGGTAGAAAACACGATAAGGCATCGAGGACTGAACGTAAGTGTAAAGTCAATAATACACAATCTCAGA ACGAGGTGGCGCATATGTTAATGCACGATCCCGTGAAATATTTAAATAAAAGAAAAGCTAGAGCTTTTTC TAACGCAGAGATGTTTGCGATCGATTTGGTTATG…
Cre	BTs9	MN117989	p18	Bhu-Ts-9	Citrus reticulata	MSGSLGNLTHVDLLRSDSRFLSGWWSFIVNVGDIIVRFALHVPNEDMLNSFSAISNCTIIADGSALLKDN TVVDRLESMNPLAYLLKLAKTTTTICFTMSNKVLFGTTKSEPLSCLAITSDRVLFKVIMGTNVDDSRCGC SIWFYNNGMFQNGLTRCNNLVALFSAT	>Cre_Bts9 ATGTCAGGCAGCTTGGGAAATTTAACACACGTTGATCTATTGCGTTCTGATTCCCGGTTTCTATCGGGAT GGTGGAGTTTCATCGTGAACGTGGGTGATATAATCGTTCGGTTTGCGTTACACGTTCCTAATGAAGATAT GCTGAATAGCTTTTCAGCTATATCGAATTGTACGATCATAGCGGACGGTAGTGCTTTACTAAAAGACAAC ACTGTGGTCGACCGTTTAGAGAGCATGAACCCTTTGGCTTATTTGTTAAAATTAGCGAAAACGACTACTA CTATTTGTTTTACTATGTCTAATAAGGTTCTTTTTGGTACTACTAAATCCGAACCGCTTAGTTGTTTAGC TATCACGTCGGACCGAGTTTTATTCAAAGTTATT…
Cre	BTs9	MN104224	p25	Bhu-Ts-9	Citrus reticulata	MDDETKELKNKTKKRKKATMLYAAESSFGSVNLHIDPTLIAMNDVRQLGTQQNAALNRDLFLTLKAKYPN LSDKDKDFHIAMMLYRLAVKSSSLQSDDDTTGITYTREGVEVDLSDKLWTDVVFNSKGIGNRANALRVWG RTNDALYLAFCRQNRNLSYGGRPLDAGIPAGYHYLCADFLTGAGLTDLECAVYIQAKEQLLKKRGADEVV VTNVRQLGKFNTR	>Cre_Bts9 ATGGACGACGAAACAAAGGAATTGAAGAACAAAACAAAGAAACGAAAGAAGGCGACGATGTTGTATGCAG CGGAGTCTTCTTTCGGTTCTGTAAACTTACACATCGATCCGACTCTGATAGCGATGAACGATGTGCGTCA GTTGGGTACCCAACAGAATGCCGCTTTGAACAGAGATTTGTTTCTTACTTTGAAAGCGAAGTATCCTAAT TTGTCTGATAAAGATAAGGACTTTCACATAGCTATGATGTTGTATCGTTTAGCGGTTAAGAGTTCATCAT TGCAAAGTGATGACGACACTACGGGTATAACGTACACTCGGGAGGGCGTCGAAGTGGATTTGTCTGACAA ACTTTGGACTGACGTCGTGTTTAATTCTAAGGGT…
Cli	BWa60	MN651093	ORF1a	Bhu-Wa-60	Citrus limon	FRPARNNFFTSVVSGRRVSYFRPGPNGTVSVLMSDGVNTARLDVVAPAYYAYAKALGAKVRCLWESSDLDDAKIRDGQCYVRHVYDVALYFGRRVDLSVRRTLGLFPTVGALKAYLVREYGRESLKVPMRGTYT	>Cli_BWa60 TGTTCCGTCCTGCGCGGAATAATTTCTTCACTAGCGTCGTCAGTGGGCGGCGCGTTAGTTACTTTAGACC CGGACCTAATGGTACGGTGTCTGTTTTAATGTCGGACGGTGTCAACACGGCGCGTCTCGACGTTGTCGCT CCTGCGTACTATGCGTACGCTAAAGCGTTAGGCGCCAAAGTGCGCTGTTTGTGGGAGTCGTCCGATTTGG ACGATGCTAAAATACGTGACGGCCAGTGCTACGTTCGTCACGTGTACGACGTGGCCCTTTACTTCGGAAG GCGCGTCGATCTTTCTGTGCGCCGAACTTTGGGTTTGTTTCCCACAGTGGGTGCACTAAAGGCTTATCTT GTTCGCGAGTACGGTCGCGAATCTTTGAAGGTT…
Cli	BWa60	MN398270	P23	Bhu-Wa-60	Citrus limon	MDDTSGQTFVSVNLSDESNTASTEVKTVSLEADRLEFLRKMNPFIIDALIRKTSYQGARFRARIIGVCVD CGRKHDKASRTERKCKVNNTQSQNEVAHMLMHDPVKYLNKRKARAFSNAEMFAIDLVMHTKERQLAVDLA AEREKTRLARRHPMRSPEETPEHYKFGMTAKAMLPDINAIDVGDNEDTSSEYPVSLSVSGGVLREHHFI	>Cli_BWa60 ATGGATGATACTAGCGGACAAACTTTCGTTTCTGTGAACCTTTCTGACGAAAGCAACACAGCTAGCACTG AAGTCAAAACCGTAAGTTTGGAAGCGGATCGCTTGGAATTTTTACGGAAAATGAATCCCTTTATTATCGA CGCCTTGATACGGAAAACCAGTTATCAGGGTGCTCGCTTTCGCGCGAGAATAATAGGAGTGTGCGTGGAT TGTGGTAGAAAACACGATAAGGCATCGAGGACTGAACGTAAGTGTAAAGTCAACAATACACAATCTCAGA ACGAGGTGGCGCATATGTTAATGCACGATCCCGTGAAATATTTAAATAAAAGAAAAGCTAGAGCTTTTTC TAACGCAGAGATGTTTGCGATCGATTTGGTTAT…
Cli	BWa60	MN366309	P25	Bhu-Wa-60	Citrus limon	MDDETKKLKNKNKETKEGVQMFIAAESSFGSVNLHIDPTLIAMNDVRQLGTQQNAALNRDLFLTLKAKYP NLSDKDKDFHIAMMLYRLAVKSSSLQSDDDTTGITYTREGVEVDLSDKLWTDVVFNSKGIGNRANALRVW GRTNDALYLAFCRQNRNLSYGGRPLDAGIPAGYHYLCADFLTGAGLTDLECAVYIQAKEQLLKKRGADEV VVTNVRQLGKFNTR	>Cli_BWa60 ATGGACGACGAAACAAAGAAATTGAAGAACAAAAACAAAGAAACGAAAGAAGGCGTACAGATGTTCATTG CAGCGGAGTCTTCTTTCGGTTCTGTAAACTTACACATCGATCCGACTCTGATAGCGATGAACGATGTGCG TCAGTTGGGTACCCAACAGAATGCCGCTTTGAACAGAGATTTGTTTCTTACTTTGAAAGCGAAGTATCCT AATTTGTCTGATAAAGATAAGGACTTTCACATAGCTATGATGTTGTATCGTTTAGCGGTTAAGAGTTCAT CATTGCAAAGTGATGACGACACTACGGGTATAACGTACACTCGGGAGGGCGTCGAAGTGGATTTGTCTGA CAAACTTTGGACTGACGTCGTGTTTAATTCTAA…
Cre	BWa62	MN651091	ORF1a	Bhu-Wa-62	Citrus reticulata	FRPARNNFFTSVVSGRRVSYFRPGPNGTVSVLMSDGVNTARLDVVAPAYYAYAKALGAKVRCLWESSDLDDSKIRDGQCYVRHVYDVALYFGRRVDLSVRRTLGLFPTVGALKAYLVREYGRESLKVPMRGTYT	>Cre_BWa62 TGTTCCGTCCTGCGCGGAATAATTTCTTCACTAGCGTCGTCAGTGGGCGGCGCGTTAGTTACTTTAGACC CGGACCTAATGGTACGGTGTCCGTTTTAATGTCGGACGGTGTCAACACGGCGCGTCTCGACGTTGTCGCT CCTGCGTACTATGCGTACGCTAAAGCGTTAGGCGCCAAAGTGCGCTGTTTGTGGGAGTCGTCCGATTTGG ACGATTCTAAAATACGTGACGGCCAGTGCTACGTTCGTCACGTGTACGACGTGGCCCTTTACTTCGGAAG GCGCGTCGATCTCTCTGTGCGCCGAACTTTGGGCTTGTTTCCCACAGTGGGTGCACTAAAAGCTTATCTT GTTCGCGAGTACGGTCGCGAATCTTTGAAGGTT…
Cre	BWa62	MN366310	p25	Bhu-Wa-62	Citrus reticulata	MDDETKKLKNKNKETKEGDDVVAAESSFGSVNLHIDPTLIAMNDVRQLGTQQNAALNRDLFLTLKGKYPN LPDKDKDFHIAMMLYRLAVKSSSLQSDDDTTGMTYTREGVEVELSDKLWTDVVFNSKGIGNRTNALRVWG RSNDALYLAFCRQNRNLSYGGRPLDAGIPAGYHYLCADFLTGAGLTDLECAVYVQAKEQLLKKRGADEVV VTNVRQLGKFNTR	>Cre_BWa62 ATGGACGACGAAACAAAGAAATTGAAGAACAAAAACAAGGAGACGAAAGAAGGCGACGATGTTGTTGCAG CAGAGTCTTCTTTCGGTTCCGTAAACTTACACATCGATCCGACTCTGATAGCGATGAACGATGTGCGTCA GTTGGGTACCCAACAGAATGCTGCTTTGAATAGAGATTTGTTTCTTACCTTGAAAGGGAAGTATCCTAAC TTACCTGACAAAGATAAAGACTTTCACATAGCTATGATGTTATATCGTTTAGCAGTTAAGAGTTCGTCGT TACAAAGCGACGATGATACCACGGGTATGACGTACACTCGGGAAGGTGTTGAAGTGGAACTGTCTGATAA ACTTTGGACAGACGTCGTGTTTAACTCTAAGGG…
Cre	BZh68	MN651096	ORF1a	Bhu-Zh-68	Citrus reticulata	FRPARNNFFTSVVSGRRVSYFRPGPNGTVSVLMSDGVNTARLDVVAPAYYAYAKALGAKVRCLWESSDLDDAKIRDGQCYVRHVYDVALYFGRRVDLSVRRTLGLFPTVGALKAYLVREYGRESLKVPMRGTYT	>Cre_BZh68 TGTTCCGTCCTGCGCGGAATAATTTCTTCACTAGCGTCGTCAGTGGGCGGCGCGTTAGTTACTTTAGACC CGGACCTAATGGTACGGTGTCTGTTTTAATGTCGGACGGTGTCAACACGGCGCGTCTCGACGTTGTCGCT CCTGCGTACTATGCGTACGCTAAAGCGTTAGGCGCCAAAGTGCGCTGTTTGTGGGAGTCGTCCGATTTGG ACGATGCTAAAATACGTGACGGCCAGTGCTACGTTCGTCACGTGTACGACGTGGCCCTTTACTTCGGAAG GCGCGTCGATCTTTCTGTGCGCCGAACTTTGGGTTTGTTTCCCACAGTGGGTGCACTAAAGGCTTATCTT GTTCGCGAGTACGGTCGCGAATCTTTGAAGGTT…
Cre	BZh68	MN398271	p23	Bhu-Zh-68	Citrus reticulata, removed four amino acid “MKGY” from the amino terminal while making phylogenetic tree reconstruction	MKGYTSGQTFISVNLSDESNTASTEVKTVSLEADRLEFLRKMNPFIIDALIRKTSYQGARFRARIIGVCV DCGRKHDKASRTERKCKVNNTQSQNEVAHMLMHDPVKYLNKRKARAFSNAEMFAIDLVMHTKERQLAVDL AAEREKTRLARRHPMRSPEETPEHYKFGMTAKAMLPDINAIDVGDNEDTSSEYPVSLSVSGGVLREHHFS	>Cre_BZh68 ATGAAAGGGTATACTAGCGGACAAACTTTCATTTCTGTGAACCTTTCTGACGAAAGCAACACAGCTAGCA CTGAAGTCAAAACCGTAAGTTTGGAAGCGGATCGCTTGGAATTTTTACGGAAAATGAATCCCTTTATTAT CGACGCCTTGATACGGAAAACCAGTTATCAGGGTGCTCGCTTTCGCGCGAGAATAATAGGAGTGTGCGTG GATTGTGGTAGAAAACACGATAAGGCATCGAGGACTGAACGTAAGTGTAAAGTCAACAATACACAATCTC AGAACGAGGTGGCGCATATGTTAATGCACGATCCCGTGAAATATTTAAATAAAAGAAAAGCTAGAGCTTT TTCAAACGCAGAGATGTTTGCGATCGATTTGGT…
Cre	BZh68	MN366311	p25	Bhu-Zh-68	Citrus reticulata	MDDETKKLKNKNKETKEGDDVVAAESSFGSVNLHIDPTLIAMNDVRQLGTQQNAALNRDLFLTLKAKYPN LSDKDKDFHIAMMLYRLAVKSSSLQSDDDTTGITYTREGVEVDLSDKLWTDVVFNSKGIGNRANALRVWG RTNDALYLAFCRQNRNLSYGGRPLDAGIPAGYHYLCADFLTGAGLTDLECAVYIQAKEQLLKKRGADEVV VTNVRQLGKFNTR	>Cre_BZh68 ATGGACGACGAAACAAAGAAATTGAAGAACAAAAACAAGGAAACGAAAGAAGGCGATGATGTTGTTGCAG CGGAGTCTTCTTTCGGTTCTGTAAACTTACACATCGATCCGACTCTGATAGCGATGAACGATGTGCGTCA GTTGGGTACCCAACAGAATGCCGCTTTGAACAGAGATTTGTTTCTTACTTTGAAAGCGAAGTATCCTAAT TTGTCTGATAAAGATAAGGACTTTCACATAGCTATGATGTTATATCGTTTAGCGGTTAAGAGTTCATCAT TGCAAAGTGATGACGACACTACGGGTATAACGTACACTCGGGAGGGCGTCGAAGTGGATTTGTCTGACAA ACTTTGGACTGACGTCGTGTTTAATTCTAAGGG…
Cre	BZh71	MN137884	p23	Bhu-Zh-71	Citrus reticulata	MDDTSGQTFISVNLSDESNTASTEVKTVSLEADRLEFLRKMNPFIIDALIRKTSYQGARFRARIIGVCVD CGRKHDKASRTERKCKVNNTQSQNEVAHMLMHDPVKYLNKRKARAFSNAEMFAIDLVMHTKERQLAVDLA AEREKTRLARRHPMRSPEETPEHYKFGMTAKAMLPDINAIDVGDNEDTSSEYPVSLSVSGGVLREH	>Cre_BZh71 ATGGATGATACTAGCGGACAAACTTTCATTTCTGTGAACCTTTCTGACGAAAGCAACACAGCTAGCACTG AAGTCAAAACCGTAAGTTTGGAAGCGGATCGCTTGGAATTTTTACGGAAAATGAATCCCTTTATTATCGA CGCCTTGATACGGAAAACCAGTTATCAGGGTGCTCGCTTTCGCGCGAGAATAATAGGAGTGTGCGTGGAT TGTGGTAGAAAACACGATAAGGCATCGAGGACTGAACGTAAGTGTAAAGTCAACAATACACAATCTCAGA ACGAGGTGGCGCATATGTTAATGCACGATCCCGTGAAATATTTAAATAAAAGAAAAGCTAGAGCTTTTTC AAACGCAGAGATGTTTGCGATCGATTTGGTTAT…
Cre	BZh71	MN137879	p18	Bhu-Zh-71	Citrus reticulata	MSGSLGNLTHVDLLRSDSRFLSGWWSFIVNVGDIIVRFALHVPSEDMLNSFSAISNCTIIADGSALLKDN TVVDRLESMNPLAYLLKLAKTTTTICFTMSNKVLFGTTKSEPLSCLAITSDRVLFKVIMGTNVDDSRCGC SIWFYNNGMFQNGLTRCNNLVALFSAT	>Cre_BZh71 ATGTCAGGCAGCTTGGGAAATTTAACACACGTTGATCTATTGCGTTCTGATTCCCGGTTTCTATCGGGAT GGTGGAGTTTCATCGTGAACGTGGGTGATATAATCGTTCGGTTTGCGTTACACGTTCCTAGTGAAGATAT GCTGAATAGCTTTTCAGCTATATCGAATTGTACGATCATAGCGGACGGTAGTGCTTTACTAAAAGACAAC ACTGTGGTCGACCGTTTAGAGAGCATGAACCCTTTGGCTTATTTGTTAAAATTAGCGAAAACGACTACTA CTATTTGTTTTACTATGTCTAATAAGGTTCTTTTTGGTACTACTAAATCCGAACCGCTTAGTTGTTTAGC TATCACGTCGGACCGAGTTTTATTCAAAGTTAT…
Cre	BZh71	MN101753	p25	Bhu-Zh-71	Citrus reticulata	MDDETKKLKNKNKETKEGDDVVAAESSFGSVNLHIDPTLIAMNDVRQLGTQQNAALNRDLFLTLKAKYPN LSDKDKDFHIAMMLYRLAVKSSSLQSDDDTTGITYTREGVEVDLSDKLWTDVVFNSKGIGNRANALRVWG RTNDALYLAFCRQNRNLSYGGRPLDAGIPAGYHYLCADFLTGAGLTDLECAVYIQAKEQLLKKRGADEVV VTNVRQLGKFNTR	>Cre_BZh71 ATGGACGACGAAACAAAGAAATTGAAGAACAAAAACAAGGAAACGAAAGAAGGCGACGATGTTGTTGCAG CGGAGTCTTCTTTCGGTTCTGTAAACTTACACATCGATCCGACTCTGATAGCGATGAATGATGTGCGTCA GTTGGGTACCCAACAGAATGCCGCTTTGAATAGAGATTTGTTTCTTACTTTGAAAGCGAAGTATCCTAAT TTGTCTGATAAAGATAAGGACTTTCACATAGCTATGATGTTGTATCGTTTAGCGGTTAAGAGTTCATCAT TGCAAAGTGATGACGACACTACGGGTATAACGTACACTCGGGAGGGCGTCGAAGTGGATTTGTCTGACAA ACTTTGGACTGACGTCGTGTTTAATTCTAAGGG…
Cre	BZh72	MN651094	ORF1a	Bhu-Zh-72	Citrus reticulata	FRPARNNFFTSVVSGRRVSYFRPGPNGTVSVLMSDGVNTARLDVVAPAYYAYAKALGAKVRCLWESSDLDDAKIRDGQCYVRHVYDVALYFGRRVDLSVRRTLGLFPTVGALKAYLVREYGRESLKVPMRGTYT	>Cre_BZh72 TGTTCCGTCCTGCGCGGAATAATTTCTTCACTAGCGTCGTCAGTGGGCGGCGCGTTAGTTACTTTAGACC CGGACCTAATGGTACGGTGTCTGTTTTAATGTCGGACGGTGTCAACACGGCGCGTCTCGACGTTGTCGCT CCTGCGTACTATGCGTACGCTAAAGCGTTAGGCGCCAAAGTGCGCTGTTTGTGGGAGTCGTCCGATTTGG ACGATGCTAAAATACGTGACGGCCAGTGCTACGTTCGTCACGTGTACGACGTGGCCCTTTACTTCGGAAG GCGCGTCGATCTTTCTGTGCGCCGAACTTTGGGTTTGTTTCCCACAGTGGGTGCACTAAAGGCTTATCTT GTTCGCGAGTACGGTCGCGAATCTTTGAAGGTT…
Cre	BZh72	MN398272	p23	Bhu-Zh-72	Citrus reticulata	MDDTSGQTFISVNLSDESNTASTEVKTVSLEADRLEFLRKMNPFIIDALIRKTSYQGARFRARIIGVCVD CGRKHDKASRTERKCKVNNTQSQNEVAHMLMHDPVKYLNKRKARAFSNAEMFAIDLVMHTKERQLAVDLA AEREKTRLARRHPMRSPEETPEHYKFGMTAKAMLPDINAIDVGDNEDTSSEYPVSLSVSGGVLREHHFI	>Cre_BZh72 ATGGATGATACTAGCGGACAAACTTTCATTTCTGTGAACCTTTCTGACGAAAGCAACACAGCTAGCACTG AAGTCAAAACCGTAAGTTTGGAAGCGGATCGCTTGGAATTTTTACGGAAAATGAATCCCTTTATTATCGA CGCCTTGATACGGAAAACCAGTTATCAGGGTGCTCGCTTTCGCGCGAGAATAATAGGAGTGTGCGTGGAT TGTGGTAGAAAACACGATAAGGCATCGAGGACTGAACGTAAGTGTAAAGTCAACAATACACAATCTCAGA ACGAGGTGGCGCATATGTTAATGCACGATCCCGTGAAATATTTAAATAAAAGAAAAGCTAGAGCTTTTTC AAATGCAGAGATGTTTGCGATCGATTTGGTTAT…
Cre	BZh72	MN366316	p25	Bhu-Zh-72	Citrus reticulata	MDDETKKLKNKNKETKEGDDVVAAEYSFGSVNLHIDPTLIAMNDVRQLGTQQNAALNRDLFLTLKAKYPN LSDKDKDFHIAMMLYRLAVKSSSLQSDDDTTGITYTREGVEVDLSDKLWTDVVFNSKGIGNRANALRVWG RTNDALYLAFCRQNRNLSYGGRPLDAGIPAGYHYLCADFLTGAGLTDLECAVYIQAKEQLLKKRGADEVV VTNVRQLGKFNTR	>Cre_BZh72 ATGGACGACGAAACAAAGAAATTGAAGAACAAAAACAAGGAAACGAAAGAAGGCGACGATGTTGTTGCAG CGGAGTATTCTTTCGGTTCTGTAAACTTACACATCGATCCGACTCTGATAGCGATGAACGATGTGCGTCA GTTGGGTACCCAACAGAATGCCGCTTTGAACAGAGATTTGTTTCTTACTTTGAAAGCGAAGTATCCTAAT TTGTCTGATAAAGATAAGGACTTTCACATAGCTATGATGTTGTATCGTTTAGCGGTTAAGAGTTCATCAT TGCAAAGTGATGACGACACTACGGGTATAACGTACACTCGGGAGGGCGTCGAAGTGGATTTGTCTGACAA ACTTTGGACTGACGTCGTGTTTAATTCTAAGGG…
Csp	CL198	DQ355109	ORF1a		USA	FRPGRNNFFTSVVSGRRVSYFRPGPNGTVSVLMSDGVNTARLDVVAPAYYAYAKTLGARVRCLWESSDLDDAKVRDGQCYIRHVYDVALYFGRRVDLSVRRTLGLFHTVGALKAYLVREYGRDSLKVPMRGTYT	>Csp_CL198 TGTTCCGTCCTGGGCGGAATAATTTCTTTACTAGCGTCGTCAGTGGGCGGCGCGTTAGTTACTTTAGACC CGGACCTAACGGTACGGTGTCTGTTCTAATGTCGGATGGCGTCAATACGGCGCGTCTCGACGTTGTCGCT CCCGCGTACTATGCGTACGCAAAAACGTTGGGCGCCAGAGTGCGCTGTTTGTGGGAGTCGTCCGATTTGG ACGATGCTAAAGTACGTGACGGTCAATGCTACATTCGTCACGTGTACGACGTGGCCCTATATTTTGGGAG GCGCGTCGACCTTTCTGTGCGCCGCACTTTGGGTTTATTCCACACAGTGGGTGCGTTAAAGGCTTATCTT GTTCGCGAGTACGGTCGCGACTCTTTGAAGGTT…
Csp	CSL02	KY110738	ORF1a		Brazil	FRPGRNNFFTSVVSGRRVCYYRPGPNGTVSVFMSDGVNTARLDVVAPAYYAYAKALGARVRCLWESSDLDDAKVRDGQCYIRHVYDVALYFGRRVDLSVRRTLGMYPTVGALKAYLVREYGRESLKVPMRGTYT	>Csp_CSL02 TGTTCCGTCCTGGGCGGAATAATTTCTTCACTAGCGTCGTCAGTGGGCGGCGAGTTTGTTACTATAGACCCGGGCCTAATGGCACGGTGTCTGTTTTTATGTCGGACGGCGTCAATACGGCGCGTCTCGACGTTGTCGCTCCTGCGTACTACGCGTACGCTAAAGCGTTAGGCGCCAGAGTGCGCTGTTTGTGGGAGTCGTCTGATTTGGACGACGCTAAGGTACGTGACGGTCAATGCTATATTCGTCACGTGTATGACGTGGCCCTTTACTTTGGGAGGCGCGTCGATCTTTCTGTGCGCCGCACTTTAGGCATGTATCCCACAGTGGGTGCATTAAAGGCTTACCTTGTTCGCGAGTATGGTCGCGAATCTTTGAAGGTTCCGAT…
Csp	CSL02	KY110738	p23		Brazil	MDDTSGQTFISVNLSDESNTASTEIKAVSSEADRLEFLRKMNPFIIDALIRKNSYQGARFRARIIGVCVD CGRKHDKASRTERKCKVNNTQSQNEVAHMLMHDPVKYLNKRKARAFSNAEMFAIDLVMHTKERQLAVDLA AEREKTRLARRHPMRSPEETPEHYKFGMTAKAMLPDINAVDVGDNEDTSSEYPVSLSVSGGVLREHHFI	>Csp_CSL02 ATGGACGATACTAGCGGACAAACTTTTATTTCTGTGAACCTTTCTGACGAAAGCAACACAGCTAGTACTGAAATCAAAGCCGTAAGTTCGGAAGCGGATCGCTTGGAATTTTTACGGAAAATGAATCCCTTCATTATCGACGCTTTGATACGGAAAAATAGTTATCAAGGCGCTCGCTTTCGCGCGAGAATAATAGGAGTGTGCGTGGATTGTGGTAGAAAACACGATAAGGCATCGAGGACTGAACGTAAGTGTAAGGTCAACAATACGCAGTCTCAGAACGAGGTGGCGCATATGTTAATGCACGATCCCGTAAAATATTTAAATAAAAGAAAAGCTAGAGCCTTTTCTAACGCAGAGATGTTTGCGATCGATTTGGTTATGCACA…
Csp	CSL02	KY110738	p18		Brazil	MSGSLGNLTHVDLLRSDSRFLSGWWSFIVNVGDIIVRFALHVPSEDMLNSFSAISNCTIIADGSALLKDN TVVDRLESMNPLAYLLKLAKTTTTICFTMSNKVLFGTTKSEPLSCLAITSDRVLFKVIMGTNVDDSRCGC SIWFYDNGTFQNGLTRCNNLVALFSAT	>Csp_CSL02 ATGTCAGGCAGCTTGGGAAATTTAACACACGTTGATCTACTGCGTTCTGATTCTCGATTACATGTTCCTAGTGAAGATATGCTGAATAGCTTTTCAGCTATATCGAATTGTACGATCATAGCAGACGGTAGTGCTTTACTAAAGGACAACACTGTGGTTGACCGTTTAGAGAGCATGAATCCTTTGGCTTATTTGTTAAAATTAGCGAAAACGACTACTACTATTTGTTTTACTATGTCTAATAAGGTTCTTTTTGGTACTACTAAGTCTGAACCGCTTAGTTGTTTAGCTATCACGTCGGATCGAGTTTTATTCAAAGTTATTATGGGTACTAACGTTGATGATTCTCGATGTGGCTGCGTCGCTTTGTTTAGCGCGACT
Csp	CSL02	KY110738	p25		Brazil	MDDETKKLKNKNKEAKEGDDVVAAESSFGSLNFHIDPTLIAMNDVRQLSTQQNAALNRDLFLTLKGKYPN LSDKDKDFHLAMMLYRLAVKSSSLQSDDDTTGITYTREGVEVDLSDKLWTDVVFNSKGIGNRTNALRVWG RSNDALYLAFCRQNRNLSYGGRPLDAGIPAGYHYLCADFLTGAGLTDLECAVYIQAKEQLLKKRGADEIV VTNVRQLGKFNTR	>Csp_CSL02 ATGGACGACGAGACAAAGAAATTGAAGAACAAAAACAAGGAAGCGAAAGAAGGCGACGATGTTGTTGCAGCGGAGTCTTCTTTCGGTTCCTTAAACTTCCACATCGATCCGACTCTGATAGCGATGAACGATGTGCGTCAGTTAAGTACCCAACAGAACGCCGCTTTGAACAGAGATTTGTTCCTTACTTTGAAAGGGAAGTATCCTAATTTGTCTGATAAAGACAAAGACTTTCACTTAGCTATGATGTTGTATCGTTTAGCGGTTAAGAGTTCATCATTGCAAAGTGACGACGACACCACGGGCATAACGTACACTCGGGAGGGCGTCGAAGTGGATTTGTCTGACAAACTTTGGACTGACGTCGTGTTTAATTCTAAGGGTATCG…
Csi	CT11A	JQ911664	ORF1a		Citrus sinensis; China: Chongqing	FRPGRNNFFTSVVSGRRVSYFRPGPNGTVSVLMSDGVNTARLDVVAPAYYAYAKALGAKVRCLWESSDLDDAKIRDGQCYVRHVYDVALYFGRRVDLSVRRTLGLFPTVGALKAYLVREYGRESLKVPMRGTYT	>Csi_CT11A TGTTCCGTCCTGGGCGGAATAATTTCTTCACTAGCGTCGTCAGTGGGCGGCGCGTTAGTTACTTTAGACCCGGACCTAATGGTACGGTGTCTGTTTTAATGTCGGACGGTGTCAACACGGCGCGTCTCGACGTTGTCGCTCCTGCGTACTATGCGTACGCTAAAGCTTTAGGCGCCAAAGTGCGCTGTTTGTGGGAGTCGTCCGATTTGGACGATGCTAAAATACGTGACGGCCAATGCTACGTTCGTCACGTGTACGACGTGGCCCTTTACTTCGGAAGGCGCGTCGATCTTTCTGTGCGCCGAACTTTGGGTTTGTTTCCCACGGTGGGTGCACTAAAAGCTTATCTTGTTCGCGAGT
Csi	CT11A	JQ911664	p23		Citrus sinensis; China: Chongqing	MDDTSGQTFISVNLSDESNTASTEIKTVSSEADRLEFLRKMNPFIIDALIRKNSYQGARFRARIIGVCVD CGRKHDKASRTERKCKVNNTQSQNEVAHMLMHDPVKYLNKRKARAFSNAEMFAIDLVMHTKERQLAVDLA AEREKTRMARRHPMRSPEETPEHYKFGMTAKAMSPDINAVDVGDNEDTSSEYPVSLSVSGGVLREHHFI	>Csi_CT11A ATGGACGATACTAGCGGACAAACTTTTATTTCTGTGAACCTTTCTGACGAAAGCAACACAGCTAGTACTGAAATCAAAACCGTAAGTTCGGAAGCGGATCGCTTGGAATTTTTACGGAAAATGAATCCCTTCATTATCGACGCTTTGATACGGAAAAATAGTTATCAAGGCGCTCGCTTTCGCGCGAGAATAATAGGAGTGTGCGTGGATTGTGGTAGAAAACACGATAAGGCATCGAGAACTGAACGTAAGTGTAAGGTCAACAATACGCAGTCTCAGAACGAGGTGGCGCATATGTTAATGCACGATCCCGTAAAATATTTAAATAAAAGAAAAGCTAGAGCCTTTTCTAACGCAGAGATGTTTGCGATCGATTTGGTTATGCACA…
Csi	CT11A	JQ911664	p18		Citrus sinensis; China: Chongqing	MSGSLGNLTHVDLLRSDSRFLSGWWSFIVNVGDTIVRFALHVPNEDMLNSFSAISNCTIIADGSALLKDN TVVDRLESMNPLAYLLKLAKTTTTICFTMSNKVLFGTTKSEPLSCLAITSDRVLFKVIMGTNADDSRCGC SIWFYNNGTFQNGLTRCNNLVALFSAT	>Csi_CT11A ATGTCAGGCAGCTTGGGAAATTTAACACACGTTGATCTATTGCGTTCTGACTCTCGATTTCTATCGGGATGGTGGAGTTTCATCGTGAACGTGGGTGATACAATCGTTCGGTTTGCGTTACATGTTCCTAATGAAGATATGCTGAATAGCTTTTCAGCTATATCGAATTGTACGATCATAGCAGACGGTAGTGCTTTACTAAAAGACAACACTGTGGTTGACCGTTTAGAGAGCATGAATCCTTTGGCTTATTTGTTAAAATTAGCGAAAACGACTACTACTATTTGTTTTACTATGTCTAATAAGGTTCTTTTTGGTACTACTAAATCTGAACCGCTTAGTTGTTTAGCTATCACGTCGGATCGAGTTTTATTCAAAGTTATTATGG…
Csi	CT11A	JQ911664	p25		Citrus sinensis; China: Chongqing	MDDETKKLKNKNKETKEGDDVVAAESSFGSLNLHIDPTLIAMNDVRQLGTQQNAALNRDLFLTLKGKYPN LSDKDKDFHIAMMLYRLAVKSSSLQSDDDTTGITYTREGVEVDLSDKLWTDVVFNSKGIGNRTNALRVWG RSNDALYLAFCRQNRNLSYGGRPLDAGIPAGYHYLCADFLTGAGLTDLECAVYIQAKEQLLKKRGADEVV VTNVRQLGKFNTR	>Csi_CT11A ATGGACGACGAGACAAAGAAATTGAAGAACAAAAACAAGGAAACGAAAGAAGGCGACGATGTTGTTGCAGCGGAGTCTTCTTTCGGTTCCTTAAACTTACACATCGATCCGACTCTGATAGCGATGAACGATGTGCGTCAGTTAGGTACCCAACAGAACGCCGCTTTGAACAGAGATTTGTTCCTTACTTTGAAAGGGAAGTATCCTAATTTGTCTGATAAAGATAAAGACTTTCACATAGCTATGATGTTGTATCGTTTAGCGGTTAAGAGTTCATCATTGCAAAGTGATGACGACACCACGGGCATAACGTACACTCGGGAGGGCGTCGAAGTGGATTTGTCTGACAAACTTTGGACTGACGTCGTGTTTAATTCTAAGGGTATCG…
Cli	CTV-B2	EU880538	ORF1a		Citrus limettioides;India: Bangalore	NFFTSVVSGRRVSYFRPGPNGTVSVLMSDGVNTARLDVVAPAYYAYAKALGAKVRCLWESSDLDDAKIRDGQCYVRHVYDVALYFGRRVDLSVRRTLGLFPTVGALKAYLVREYGRESLKVPMRGTYT	>Cli_CTV-B2 AATTTCTTCACTAGCGTCGTGAGTGGGCGGCGCGTTAGTTACTTTAGACCC GGACCTAATGGTACGGTGTCTGTTTTAATGTCGGACGGTGTCAACACGGCGCGTCTCGACGTTGTCGCTC CTGCGTACTATGCGTACGCTAAAGCGTTAGGCGCCAAAGTGCGCTGTTTGTGGGAGTCGTCCGATTTGGA CGATGCTAAAATACGTGACGGCCAGTGCTACGTTCGTCACGTGTACGACGTGGCCCTTTACTTCGGAAGG CGCGTCGATCTTTCTGTGCGCCGAACTTTGGGTTTGTTTCCCACAGTGGGTGCACTAAAAGCTTATCTTG TTCGCGAGTACGGTCGCGAATCTTTGAAGGTTCCTATGCGTGGGACTTACA…
Cli	CTV-B5	FJ577999	ORF1a		Citrus limettioides; India: Bangalore, GKVK farm	FRPARNNFFTSVVSGRRVCYYRPGPNGTVSIFMSDGANTARLDVVAPAYYAYAKALGAKARCLWESSGLDDAKVRDGQCYVRHVYDVALYYGRRVDLSVRRTLGMYPTVGALKTFLVREYGRDSLKVPMRGTYT	>Cli_CTV-B5 TGTTCCGTCCTGCGCGGAATAATTTCTTTACTAGCGTCGTCAGTGGGCGGCGTGTCTGTTACTATAGACC CGGACCTAACGGTACGGTGTCTATTTTTATGTCGGACGGTGCCAATACTGCGCGTCTCGACGTTGTGGCT CCTGCGTACTACGCGTACGCTAAAGCTTTGGGTGCCAAAGCTCGATGCCTGTGGGAATCGTCCGGTTTGG ACGATGCTAAGGTGCGTGACGGTCAATGTTACGTCCGTCACGTGTACGACGTGGCCCTCTACTATGGGAG GCGCGTTGACCTTTCTGTACGCCGCACTTTGGGTATGTATCCCACGGTGGGTGCTCTTAAAACTTTTCTT GTTCGCGAGTATGGTCGCGATTCTTTGAAGGT…
Cau	CTV-D1	EU918607	ORF1a		Citrus aurantifolia; India: IARI farm, Delhi	FRPGRNNFFTSVVSGRRVSYFRPGPNGTVSVLMSDGVNTARLDVVAPAYYAYAKALGAKVRCLWESSDLDDAKIRDGQCYVRHVYDVALYFGRRVDLSVRRTLGLFPTVGALKAYLVREYGRESLKVPMRGTYT	>Cau_CTV-D1 TGTTCCGTCCTGGGCGGAATAATTTCTTCACTAGCGTCGTCAGTGGGCGGCGCGTTAGTTACTTTAGACC CGGACCTAATGGTACGGTGTCTGTTTTAATGTCGGACGGTGTCAACACGGCGCGTCTCGACGTTGTCGCT CCTGCGTACTATGCGTACGCTAAAGCGTTAGGCGCCAAAGTGCGCTGTTTGTGGGAGTCGTCCGATTTGG ACGATGCTAAAATACGTGACGGCCAGTGCTACGTTCGTCACGTGTACGACGTGGCCCTTTACTTCGGAAG GCGCGTCGATCTTTCTGTGCGCCGAACTTTGGGTTTGTTTCCCACAGTGGGTGCACTAAAAGCTTATCTT GTTCGCGAGTACGGTCGCGAATCTTTGAAGGT…
Cau	CTV-D1	HQ912022	p23		Citrus aurantifolia; India: IARI farm, Delhi	MNDTSGQTFISVNLSDESNTASTEVKTVSSEADRLEFLRKMNPFTIDALIRKTSYQGARFRARIIGVCVD CGRKHDKGSRTERKCKVNNTQSQNEVAHMLMHDPVKYLSERKARAFSNAEMFAIDLVMYTKERQLAVDLA AEREKTRLARKHPMRSPEETPEHYKFGMTAKAMLPDVNVVDVGDNEDTSSEYPVSLSISGGVLREHHFI	>Cau_CTV-D1 ATGAACGATACTAGCGGACAAACTTTTATTTCCGTGAACCTTTCTGACGAAAGCAACACGGCTAGTACTGAAGTTAAAACCGTAAGTTCTGAAGCGGATCGCTTGGAATTTTTACGGAAAATGAATCCCTTTACTATCGATGCTTTAATACGGAAAACCAGTTATCAGGGTGCTCGCTTTCGCGCGAGAATAATAGGAGTATGCGTGGATTGTGGTAGAAAACACGACAAGGGGTCGAGGACCGAACGTAAGTGTAAGGTCAACAACACACAGTCTCAGAACGAGGTGGCGCATATGTTAATGCACGATCCCGTTAAGTATTTAAGTGAAAGAAAAGCTAGAGCCTTTTCTAACGCAGAGATGTTTGCGATCGATTTGGTTATGTAC…
Cau	CTV-D1	HQ912022	p18		Citrus aurantifolia; India: IARI farm, Delhi	MSGSLGNLTHVDLLRSESRFISGWWSFVVNVGDIIVRFALHVPSEEMLNDFSAISNCTIIADGSALLKDN TVVDRLEGMNPLAYLLKLAKTTTTICFTMSNKVLFGTTKSEPLSCLAITSDRVLFKVVMGTNVDDTRCGC SIWFYDNGMFRNGLTRCDNLVTLFSAT	>Cau_CTV-D1 ATGTCAGGCAGCTTGGGAAATTTAACACACGTTGATTTATTACGTTCTGAATCTCGATTCATATCGGGATGGTGGAGTTTCGTCGTGAACGTAGGCGATATAATCGTCCGGTTTGCGTTACACGTTCCTAGCGAAGAAATGCTGAATGATTTTTCAGCTATATCGAATTGCACAATCATAGCGGACGGTAGTGCTTTACTAAAAGACAACACCGTAGTTGATCGTTTAGAAGGCATGAACCCCTTGGCTTATTTGTTAAAATTAGCAAAAACGACTACTACTATTTGTTTCACTATGTCTAATAAGGTTCTTTTTGGTACTACTAAATCCGAACCGCTTAGTTGTTTAGCCATTACGTCGGATCGAGTTTTATTCAAAGTTGTTATG…
Cau	CTV-D1	HQ912022	p25		Citrus aurantifolia; India: IARI farm, Delhi	MDDETKKLKNKNKETKEGDDVVAAESSFGSVNLHIDPTLIAMNDVRQLGTQQNAALNRDLFLTLKGKYPN LPDKDKDFHIAMMLYRLAVKSSSLQSDDDTTGMTYTREGVEVDLSDKLWTDVVFNSKGIGNRTNALRVWG RSNDALYLAFCRQNRNLSYGGRPLDAGIPAGYHYLCADFLTGAGLTDLECAVYIQAKEQLLKKRGADEVV VTNVRQLGKFNTR	>Cau_CTV-D1 ATGGACGACGAGACGAAGAAATTGAAAAACAAAAACAAGGAGACGAAAGAAGGCGACGATGTTGTTGCAGCAGAGTCTTCTTTCGGTTCCGTAAACTTACACATCGATCCGACTCTGATAGCGATGAACGATGTGCGTCAGTTGGGTACCCAACAGAATGCTGCTTTGAATAGAGATTTGTTTCTTACCTTGAAAGGGAAGTATCCTAACTTACCTGACAAAGATAAGGACTTTCACATAGCTATGATGTTATATCGTTTAGCAGTTAAGAGTTCATCATTACAAAGCGACGATGATACCACGGGTATGACGTACACTCGGGAAGGTGTTGAAGTGGATTTGTCTGACAAACTTTGGACAGACGTCGTGTTTAACTCTAAGGGTATT…
Csi	CTV-D13		ORF1a		Citrus sinensis, India	FRPGRNNFFTSVVSGRRVCYFRPGPNGTVSVLMSDGVSTARLDVVAPAYYEYAKALGAKVRCLWESSDLDDAKIRDGQCYVRHVYDVALYFGRRVDLSVRRTLGLFPTVGALKAYLVREYGRESLKVPMRGTYT	>Csi_CTV-D13 TGTTCCGTCCTGGGCGGAATAATTTCTTTACTAGCGTCGTCAGTGGGCGGCGTGTTTGTTATTTCAGACC CGGACCTAACGGTACGGTCTCTGTTCTAATGTCGGATGGCGTCAGTACAGCTCGCCTCGACGTTGTCGCT CCTGCGTACTATGAGTACGCTAAAGCGTTAGGCGCCAAAGTGCGCTGTTTGTGGGAGTCGTCCGATTTGG ACGATGCTAAAATACGTGACGGCCAGTGCTACGTTCGTCACGTGTACGACGTGGCCCTTTACTTCGGAAG GCGCGTCGATCTTTCTGTGCGCCGAACTTTGGGTTTGTTTCCCACAGTGGGTGCACTAAAAGCTTATCTT GTTCGCGAGTATGGTCGCGAATCTTTGAAGG…
Csi	D11	GU350409	ORF1a		Citrus sinensis; India: New Delhi, IARI research farm	FRPGRNNFFTSVVSGRRVSYFRPGPNGTVSVLMSDGVSTARLDVVAPAYYEYAKALGARVRCLWESSDLDDAKIRDGQCYVRHVYDVALYFGRRVDLSVRRTLGLFPTVGALKAYLVREYGRESLKVPMRGTYT	>Csi_D11 TGTTCCGTCCTGGGCGGAATAATTTCTTCACTAGCGTCGTCAGTGGGCGGCGCGTTAGTTACTTTAGACC CGGACCTAATGGTACGGTCTCTGTTCTAATGTCGGATGGCGTCAGTACAGCTCGCCTCGACGTTGTCGCT CCTGCGTACTATGAGTACGCTAAAGCGTTAGGCGCCAGAGTGCGCTGTTTGTGGGAGTCGTCCGATTTGG ACGATGCTAAAATACGTGACGGCCAATGCTACGTTCGTCACGTGTACGACGTGGCCCTTTACTTCGGAAG GCGCGTCGATCTTTCTGTGCGCCGAACTTTGGGTTTGTTTCCCACAGTGGGTGCACTAAAAGCTTATCTT GTTCGCGAGTACGGTCGCGAATCTTTGAAGGTTCC…
Cli	Dh-1		ORF1a		Citrus limettioides; India: Agriculture farm of University of Dharwad Agricultural Science, Karnataka	FRPARNNFFTSVVSGRRVCYYRPGPNGTVSIFMSNGANTARLDVVAPAYYAYAKALGAKARCLWEWSGLDDAKVPDGQCYVLHVYDVALYYGRRVDLSVRRTLGMYPTVGALKTFLVREYGRDSLKVPMRGTYT	>Cli_Dh-1 TGTTCCGTCCTGCGCGGAATAATTTCTTTACTAGCGTCGTCAGTGGGCGGCGTGTCTGTTACTATAGACC CGGACCTAACGGTACGGTGTCTATTTTTATGTCGAACGGTGCCAATACTGCGCGTCTCGACGTTGTGGCT CCTGCGTACTACGCGTACGCTAAAGCTTTGGGTGCCAAAGCTCGATGCCTGTGGGAATGGTCCGGTTTGG ACGATGCTAAGGTGCCTGACGGTCAATGTTACGTCCTTCACGTGTACGACGTGGCCCTCTACTATGGGAG GCGCGTTGACCTTTCTGTACGCCGCACTTTGGGTATGTATCCCACGGTGGGTGCTCTTAAAACTTTTCTT GTTCGCGAGTATGGTCGCGATTCTTTGAAGGTTC…
Csi	DSST17	MH186146	ORF1A	DSST-17	Citrus sinensis; Uruguay	FRPARNNFFTSVVSGRRVCYYRPGPCGTVSVLMSDGVNTARLDVVAPAYYAYAKSLGAKVRFLWESSDLDDAKVRDGQCYVRHVFDVALYFGRRADLSVRRALGMYPTVGALKAYLVREYGRDSLKVPMRGTYT	>Csi_DSST17 TGTTCCGCCCAGCGCGGAACAATTTTTTCACTTCCGTCGTCAGCGGACGACGCGTTTGCTACTACAGACCCGGTCCGTGTGGTACGGTGTCTGTTTTAATGTCGGACGGTGTTAACACAGCACGTCTCGACGTTGTTGCTCCGGCGTACTATGCGTACGCTAAATCTTTGGGCGCCAAAGTGCGCTTTTTGTGGGAGTCGTCCGACTTGGACGACGCTAAAGTTCGTGACGGTCAATGTTATGTCCGTCATGTGTTCGACGTGGCTCTCTACTTTGGGAGACGCGCCGACCTTTCCGTGCGTAGAGCACTGGGCATGTACCCCACAGTGGGTGCATTAAAAGCTTATCTTGTTCGCGAGTACGGTCGCGATTCTCTTAAGGTTCCTA…
Csi	DSST17	MH186146	p23	DSST-17	Citrus sinensis; Uruguay	MDSTSGQTFVSVNLSDESNTASTAVRTVSSEADRLEFLRKMNPFIIDALVRKTNYQGARFRAKIIGVCVD CGRKHDKGLKTERKCKVNNTQSQNEVAHMLMHDPVKYLNKGKARAFSNAEMFAIDLVMYTKEKQLAVNLA AEREKTRLARRHPMRSPEETPEFYKFGITAKAVLPNINAVDVGDNEDTSSEYPVSLSVSDGVLREHHFI	>Csi_DSST17 ATGGATAGTACTAGCGGACAAACTTTCGTTTCTGTGAACCTTTCTGACGAAAGCAACACAGCAAGTACTGCAGTTAGAACCGTAAGTTCGGAAGCTGATCGCTTGGAATTTTTACGAAAAATGAACCCCTTTATCATCGACGCTTTGGTACGGAAAACCAATTATCAGGGTGCTCGCTTTCGCGCAAAAATAATAGGAGTATGCGTAGATTGTGGTAGAAAACACGATAAGGGGTTGAAGACCGAACGTAAATGTAAGGTCAATAATACACAGTCTCAGAACGAGGTGGCGCATATGTTAATGCACGATCCCGTTAAGTATTTAAATAAAGGAAAGGCTAGAGCCTTTTCTAACGCAGAGATGTTTGCAATCGATTTGGTTATGTAC…
Csi	DSST17	MH186146	p18	DSST-17	Citrus sinensis; Uruguay	MSGSLGNLTHVDLLRSDSRFISGWWSFIVNVGDIIVRFALHVPSEEMLNDFSAISNCTIIADGSALLKDN TVVDRLEGVNPLAHLLKLAKTTTTICFTMSNKVLFGTTKSEPLSCLAITSDRVLFKVVMGTNVDDTRCGC SIWFYNNGMFRNGLTRCDNLVTLFSAT	>Csi_DSST17 ATGTCAGGCAGCTTGGGAAATTTAACACACGTTGATTTATTGCGTTCTGATTCTCGATTCATATCGGGATGGTGGAGTTTCATTGTGAACGTAGGCGATATAATCGTCCGGTTTGCGTTACACGTTCCTAGCGAAGAAATGCTGAATGATTTTTCAGCTATATCGAATTGCACAATCATAGCGGACGGTAGTGCTTTACTAAAAGACAACACCGTAGTTGATCGTTTAGAAGGCGTGAACCCCTTGGCTCATTTGTTAAAATTAGCGAAAACGACTACTACTATTTGTTTTACTATGTCTAATAAGGTTCTTTTTGGTACTACTAAATCCGAACCGCTTAGTTGTTTAGCCATTACGTCGGATCGAGTTTTATTCAAAGTTGTTATG…
Csi	DSST17	MH186146	p25	DSST-17	Citrus sinensis; Uruguay	MDDETKKLKNKNKETKEGDDVVAAESSFGSLNLHIDPTLIAMNDVRQLGTQQNAALNRDLFLTLKGKYPN LPDKDKDFHIAMMLYRLAVKSSSLQSDDDTTGVTYTREGVEVELSDKLWTDVVFNSKGIGNRTNALRVWG RTNDALYLAFCRQNRNLSYGGRPLDAGIPAGYHYLCADFLTGAGLTDLECAVYLQAKEQLLKKRGADEVV VTNVRQLGKFNTR	>Csi_DSST17 ATGGACGACGAAACAAAGAAATTGAAGAACAAAAACAAGGAAACGAAAGAAGGCGACGATGTTGTTGCAGCTGAGTCTTCTTTCGGTTCGTTAAACTTACACATCGATCCGACTCTGATAGCGATGAACGATGTGCGTCAGTTGGGTACCCAACAGAATGCTGCTTTGAATAGAGATTTGTTTCTTACCTTGAAAGGGAAGTATCCCAACTTACCTGACAAAGATAAAGACTTTCACATAGCTATGATGTTGTATCGTTTAGCAGTTAAGAGTTCATCATTACAAAGCGACGATGATACCACGGGTGTGACGTACACTCGGGAAGGTGTTGAAGTGGAGTTGTCTGACAAACTTTGGACAGACGTCGTGTTTAACTCTAAGGGTATT…
Csi	FL202-VT	KC517493	ORF1a		Citrus sinensis, USA	FRPGRNNFFTSVVSGRRVSYFRPGPNGTVSVLMSDGVNTARLDVVAPAYYAYAKALGAKVRCLWESSDLDDAKIRDGQCYVRHVYDVALYFGRRVDLSVRRTLGLFPTVGALKAYLVREYGRESLKVPMRGTYT	>Csi_FL202-VT TGTTCCGTCCTGGGCGGAACAATTTCTTCACTAGCGTCGTCAGTGGGCGGCGCGTTAGTTACTTTAGACCCGGACCTAATGGTACGGTGTCTGTTTTAATGTCGGACGGTGTCAATACGGCACGTCTCGACGTTGTTGCTCCTGCGTACTATGCGTACGCTAAAGCGTTAGGCGCCAAAGTGCGCTGTTTGTGGGAGTCGTCCGATTTGGACGATGCTAAAATACGTGACGGCCAGTGCTACGTTCGTCACGTGTACGACGTGGCCCTTTACTTCGGAAGGCGCGTCGATCTTTCTGTGCGCCGAACTTTGGGTTTGTTTCCCACAGTGGGTGCACTAAAAGCTTATCTTGTTCGCGAGTACGGTCGCGAATCTTTGAAGGTTCC…
Csi	FL202-VT	KC517493	p23		Citrus sinensis, USA	MDDTSGQTFISVNLSDESNTASTEVKTVSLEADRLEFLRKMNPFIIDALIRKTSYQGARFRARIIGVCVD CGRKHDKGSRTERKCKVNNTQSQNEVAHMLMHDPVKYLNKRKARAFSNAEMFAIDLVMHTKERQLAVDLA AEREKTRLARRHPMRSPEETPEHYKFGMTAKAMLPDINAIDVGDNEDTSSEYPVSLSVSGGVLREHHFI	>Csi_FL202-VT ATGGACGATACTAGCGGACAAACTTTCATTTCTGTGAACCTTTCTGACGAAAGCAACACAGCTAGCACTGAAGTCAAAACCGTAAGTTTAGAAGCTGATCGCTTGGAATTTTTACGGAAAATGAATCCCTTTATTATCGACGCCTTGATACGGAAAACCAGTTATCAGGGTGCTCGCTTTCGCGCGAGAATAATAGGAGTGTGCGTGGATTGTGGTAGAAAACACGATAAGGGATCGAGGACTGAACGTAAGTGTAAAGTCAACAACACACAATCTCAGAACGAGGTGGCGCATATGTTAATGCACGATCCCGTGAAATATTTAAATAAAAGAAAAGCTAGAGCTTTTTCTAACGCAGAGATGTTTGCGATCGATTTGGTTATGC…
Csi	FL202-VT	KC517493	p18		Citrus sinensis, USA	MSGSLGNLTHVDLLRSDSRFLSGWWSFIVNVGDIIVRFALHVPSEDVLNSFSAISNCTIIADGSALLKDN TVVDRLESMNPLAYLLKLAKTTTTICFTMSNKVLFGTTKSEPLSCLAITSDRVLFKVIMGTNVDDSRCGC SIWFYNNGMFQNGLTRCNNLVALFSAT	>Csi_FL202-VT ATGTCAGGCAGCTTGGGAAATTTAACACACGTTGATCTATTGCGTTCTGATTCTCGGTTTCTATCGGGATGGTGGAGTTTCATCGTGAACGTGGGTGATATAATCGTTCGGTTTGCGTTACACGTTCCTAGTGAAGATGTGCTGAATAGCTTTTCAGCTATATCGAATTGTACGATCATAGCGGACGGTAGTGCTTTACTAAAAGACAACACTGTGGTTGACCGTTTAGAGAGCATGAACCCCTTGGCTTATTTGTTAAAATTAGCGAAAACGACTACTACTATTTGTTTTACTATGTCTAATAAGGTTCTTTTTGGTACTACTAAATCCGAACCGCTTAGTTGTTTAGCTATCACGTCGGACCGAGTTTTATTCAAAGTTATTA…
Csi	FL202-VT	KC517493	p25		Citrus sinensis, USA	MDDETKKLKNKNKETKEGDNVVAAESSFGSVNLHIDPTLIAMNDVRQLGTQQNAALNRDLFLTLKGKYPN LSDKDKDFHLAMMLYRLAVKSSSLQSDDDTTGITYTREGVEVDLSDKLWTDVVFNSKGIGNRTNALRVWG RTNDALYLAFCRQNRNLSYGGRPLDAGIPAGYHYLCADFLTGAGLTDLECAVYIQAKEQLLKKRGADEVV VTNVRQLGKFNTR	>Csi_FL202-VT ATGGACGACGAAACAAAGAAATTGAAGAACAAAAACAAGGAAACGAAAGAAGGCGACAATGTTGTTGCAGCGGAGTCTTCTTTCGGTTCTGTAAACTTACACATCGATCCGACTCTGATAGCGATGAACGATGTGCGTCAGTTGGGTACCCAACAGAATGCCGCTTTGAACAGAGATTTGTTTCTTACTTTGAAAGGGAAGTATCCTAATTTGTCTGATAAAGATAAGGACTTTCACTTAGCTATGATGTTGTATCGTTTAGCGGTTAAGAGTTCATCATTGCAAAGTGATGACGACACTACGGGTATAACGTACACTCGGGAGGGCGTCGAAGTGGATTTGTCTGACAAACTTTGGACTGACGTTGTGTTTAATTCTAAGGGTA…
Cpa	FLT30	KC517490	ORF1a	FL278-T30	Citrus paradisi	FRPGRNNFFTSVVSGRRVSYFRPGPNGTVSVLMSDGVNTARLDVVAPAYYAYAKTLGARVRCLWESSDLDDAKVRDGQCYIRHVYDVALYFGRRVDLSVRRTLGLFPTVGALKAYLVREYGRDSLKVPMRGTYT	>Cpa_FLT30 TGTTCCGTCCTGGGCGGAATAATTTCTTTACTAGCGTCGTCAGTGGGCGGCGCGTTAGTTACTTTAGACCCGGACCTAACGGTACGGTGTCTGTTCTAATGTCGGATGGCGTCAATACGGCGCGTCTCGACGTTGTCGCTCCCGCGTACTATGCGTACGCAAAAACGTTGGGCGCCAGAGTGCGCTGTTTGTGGGAGTCGTCCGATTTGGACGATGCTAAAGTACGTGACGGTCAATGCTACATTCGTCACGTGTACGACGTGGCCCTATATTTTGGGAGGCGCGTCGACCTTTCTGTGCGCCGCACTTTGGGTTTATTCCCCACAGTGGGTGCGTTAAAGGCTTATCTTGTTCGCGAGTATGGTCGCGACTCTTTGAAGGTTCCGAT…
Cpa	FLT30	KC517490	p23	FL278-T30	Citrus paradisi	MDDTSGQTFVSVNLSDESNTASTKVENVKSEADRLEFLRKMNPFIVDALVRKTNYQGARFRARIIGVCVD CGRKHDKALKTERKCKVNNTQSQNEVAHMLMHDPVKYLNKRKARAFSNAEMFAIELVSYTKERQLAVDLA AEREKTRLARRHPIRSPEETPEYYKFGMTAKAMLPDINAVDVGDNEETSSEYPVSLSVSGGVLREHHFI	>Cpa_FLT30 ATGGATGATACTAGCGGACAAACTTTCGTTTCTGTGAACCTTTCTGACGAAAGCAACACGGCAAGCACTAAAGTTGAAAACGTAAAATCGGAAGCGGATCGCTTGGAGTTTTTACGTAAAATGAATCCCTTTATTGTTGACGCTCTGGTGCGGAAAACCAATTATCAGGGTGCTCGCTTTCGCGCAAGAATAATAGGAGTGTGCGTGGATTGTGGTAGAAAACACGACAAGGCGCTCAAGACTGAACGTAAGTGTAAGGTCAACAACACGCAATCTCAGAACGAGGTGGCGCATATGTTGATGCACGATCCCGTTAAGTATCTGAACAAAAGAAAGGCTAGAGCCTTTTCTAACGCAGAGATGTTTGCGATTGAACTGGTTTCGTACA…
Cpa	FLT30	KC517490	p18	FL278-T30	Citrus paradisi	MSGSLGNLTHVDLLRSDSRFLSGWWSFIVNVGDIIVRFALHVPNEDMLNSFSAISNCTIIADGSALLKDN TVVDRLESMNPLAYLLKLAKTTTTICFTMSNKVLFGTTKSEPLSCLAVTSDRVLFKVIMGANVDDSRCGC SIWFYNNGTFQNGLTRCNNLVTLFSAT	>Cpa_FLT30 ATGTCAGGCAGCTTGGGAAATTTAACACACGTTGATCTATTGCGTTCCGATTCCCGGTTTCTATCGGGATGGTGGAGTTTCATCGTGAACGTGGGTGATATAATTGTCCGGTTCGCGTTACACGTTCCTAATGAAGATATGCTGAATAGTTTTTCAGCTATATCGAATTGTACGATTATAGCGGATGGTAGTGCTTTACTAAAGGACAATACTGTGGTTGACCGTTTAGAAAGCATGAATCCTTTGGCTTATTTGTTAAAATTAGCGAAAACGACTACTACTATTTGTTTTACCATGTCCAATAAGGTTCTTTTTGGTACTACCAAATCCGAACCACTTAGTTGTTTAGCTGTCACGTCGGATCGAGTTTTATTCAAAGTTATTATGG…
Cpa	FLT30	KC517490	p25	FL278-T30	Citrus paradisi	MDDETKKLKNKNKETKEGDEVVAAESSFGSVNLHIDPTLITMNDVRQLSTQQNAALNRDLFLALKGKYPN LPDKDKDFHIAMMLYRLAVKSSSLQSDDDTTGITYTREGVEVDLSDKLWTDIVYNSKGIGNRTNALRVWG RTNDALYLAFCRQNRNLSYGGRPLDAGIPAGYHYLCADFLTGAGLTDLECAVYIQAKEQLLKKRGADEVV VTNVRQLGKFNTR	>Cpa_FLT30 ATGGACGACGAAACAAAGAAATTGAAGAACAAAAACAAGGAAACGAAAGAAGGCGACGAAGTTGTTGCTGCTGAGTCTTCTTTCGGTTCCGTAAACTTACACATCGATCCGACTCTGATAACGATGAACGATGTGCGTCAGTTGAGTACTCAACAGAATGCTGCTTTGAACAGGGACTTATTTCTTGCTCTGAAAGGGAAGTATCCTAACTTGCCTGACAAAGATAAGGACTTTCACATAGCTATGATGTTATACCGATTAGCGGTTAAGAGTTCATCATTGCAAAGTGATGATGACACCACGGGCATAACGTACACTCGGGAGGGTGTTGAAGTAGATTTGTCTGACAAACTTTGGACCGACATCGTGTATAATTCTAAGGGTATTG…
Cre	FN08	MK491895	ORF1a		Citrus reticulata; China	FRPGRNNFFTSVVSGRRVSYFRPGPNGTVSVLMSDGVNTARLDVVAPAYYAYAKALGAKVRCLWESSDLDDAKIRDGQCYVRHVYDVALYFGRRVDLSVRRTLGLFPTVGALKAYLVREYGRESLKVPMRGTYT	>Cre_FN08 TGTTCCGTCCTGGGCGGAATAATTTCTTCACTAGCGTCGTCAGTGGGCGGCGCGTTAGTTACTTTAGACCCGGACCTAATGGTACGGTGTCTGTTTTAATGTCGGACGGTGTCAACACGGCGCGTCTCGACGTTGTCGCTCCTGCGTACTATGCGTACGCTAAAGCGTTAGGCGCCAAAGTGCGCTGTTTGTGGGAGTCGTCCGATTTGGACGATGCTAAAATACGTGACGGCCAATGCTATGTTCGTCACGTGTACGACGTGGCCCTTTACTTCGGAAGGCGCGTCGATCTTTCTGTGCGCCGAACTTTGGGTTTGTTTCCCACAGTGGGTGCACTAAAAGCTTATCTTGTTCGCGAGTACGGTCGCGAATCTTTGAAGGTTCCGATG…
Cre	FN08	MK491895	p23		Citrus reticulata; China	MDDTSGQTFISVNLSDESNTASTEIKTVSSEADRLEFLRKMNPFIIDALIRKNSYQGARFRARIIGVCVD CGRKHDKASRTERKCKVNNTQSQNEVAHMLMHDPVKYLNKRKARAFSNAEMFAIDLVMHTKERQLAVDLA AEREKTRLARRHPMRSPEETPEHYKFGMTAKAMLPDINAVGVGDNEDTSSEYPVSLSVSGGVLREHHFI	>Cre_FN08 ATGGACGATACTAGCGGACAAACTTTTATTTCTGTGAACCTTTCTGACGAAAGCAACACAGCTAGTACTGAAATCAAAACCGTAAGTTCGGAAGCGGATCGCTTGGAATTTTTACGGAAAATGAATCCCTTCATTATCGACGCTTTGATACGGAAAAATAGTTATCAAGGCGCTCGCTTTCGCGCGAGAATAATAGGAGTGTGCGTGGATTGTGGTAGAAAACACGATAAGGCATCGAGGACTGAACGTAAGTGTAAGGTCAACAATACGCAGTCTCAGAACGAGGTGGCGCATATGTTGATGCACGATCCCGTAAAATATTTAAATAAAAGAAAAGCTAGAGCCTTTTCTAACGCAGAGATGTTTGCGATCGATTTGGTTATGCACAC…
Cre	FN08	MK491895	p18		Citrus reticulata; China	MSGSLGNLTHVDLLRSDSRFLSGWWSFIVNVGDIIVRFALHVPSEDMLNSFSAISNCTIIADGSALLKDN TVVDRLESMNPLAYLLKLAKTTTTICFTMSNKVLFGTTKSEPLSCLAITSDRVLFKVIMGTNVDDSRCGC SIWFYNNGTFQNGLTRCNNLVALFSAI	>Cre_FN08 ATGTCAGGCAGCTTGGGAAATTTAACACACGTTGATCTATTACGTTCTGATTCTCGATTTCTATCGGGATGGTGGAGTTTCATCGTGAACGTGGGTGATATAATCGTTCGGTTTGCGTTACATGTTCCTAGTGAAGATATGCTGAATAGCTTTTCAGCTATATCGAATTGTACGATCATAGCAGACGGTAGTGCTTTACTAAAGGACAACACTGTGGTTGACCGTTTAGAGAGCATGAATCCTTTGGCTTATTTGTTAAAATTGGCGAAAACGACTACTACTATTTGTTTTACTATGTCTAATAAGGTTCTTTTTGGTACTACTAAATCCGAACCGCTTAGTTGTTTAGCTATCACGTCGGATCGAGTTTTATTCAAAGTTATTATGGG…
Cre	FN08	MK491895	p25		Citrus reticulata; China	MDDETKKLKNKNKETKEGDDVVAAESSFGSLNLHIDPTLIAMNDVRQLGTQQNAALNRDLFLTLKGKYPN LSDKDKDFHIAMMLYRLAVKSSSLQSDDDTTGITYTREGVEVDLSDKLWTDVVFNSKGIGNRTNALRVWG RSNDALYLAFCRQNRNLSYGGRPLDAGIPAGYHYLCADFLTGAGLTDLECAVYIQAKEQLLKKRGADEVV VTNVRQLGKFNTR	>Cre_FN08 ATGGACGACGAGACAAAGAAATTGAAGAACAAAAACAAGGAAACGAAAGAAGGCGACGATGTTGTTGCAGCGGAGTCTTCTTTCGGTTCCTTAAACTTACACATCGATCCGACTCTGATAGCGATGAACGATGTGCGTCAGTTAGGTACCCAACAGAACGCCGCTTTGAACAGAGATTTGTTCCTTACTTTGAAAGGGAAATATCCTAATTTGTCTGATAAAGATAAGGACTTTCACATAGCTATGATGTTGTATCGTTTAGCGGTTAAGAGTTCATCATTGCAAAGTGACGACGACACCACGGGCATAACGTACACTCGGGAGGGCGTCGAAGTGGATTTGTCTGACAAACTTTGGACTGACGTCGTGTTTAATTCTAAGGGTATCGG…
Csp	GFA-MH	KT981894	P25		India: Maharashatra	MDDETKKLKNKNKETKEGDDVVAAESSFGSVNLHIDPTLITMNDVRQLGTQQNAALNRDLFLTLKGKYPN LPDKDKDFHIAMMLYRLAVKSSSLQSDDDATGITYTREGVEVDLSDKLWTDVVFNSKGIGNRTNALRVWG RTNDALYLAFCRQNRNLSYGGRPLDAGIPAGYHYLCADFLTGAGLTDLECAVYIQAKEQLLKKRGADEVV VTNVRQLGKFNTR	>Csp_GFA-MH ATGGACGACGAAACAAAGAAATTGAAGAACAAAAACAAGGAAACGAAAGAAGGCGACG ATGTTGTTGCTGCCGAGTCTTCTTTCGGTTCCGTAAACTTACACATCGATCCGACTTTGATAACGATGAA CGATGTGCGTCAGTTGGGCACCCAACAGAACGCTGCTTTGAACAGAGACTTATTCCTTACTTTGAAAGGG AAGTATCCTAACTTACCTGATAAAGATAAGGACTTTCACATAGCTATGATGTTGTATCGTTTAGCAGTTA AGAGTTCATCATTACAAAGCGATGACGACGCCACGGGTATAACGTACACTCGGGAGGGTGTTGAAGTGGA TTTGTCTGATAAACTTTGGACTGACGTCGTGTTTAACTCTAAGG…
Cau	GFMS12-8	MK033511	ORF1a		Citrus aurantiifolia; South Africa, Strain 68	FRPGRNNFFTSVVSGRRVCYYRPGPNGTVSVFMSDGANTARLDVVAPAYYAYAKALGAKARCLWESSDLDDAKVRDGQCYVRHVYDVALYYGRRVDLSMCRTLGMYPTVGALKVFLTREYGRDSLKVPMRGTYT	>Cau_GFMS12-8 TGTTCCGTCCTGGACGGAATAATTTTTTCACTAGCGTCGTCAGTGGGCGGCGAGTTTGTTACTATAGACCCGGGCCTAATGGCACGGTGTCTGTCTTTATGTCCGACGGCGCCAATACGGCGCGTCTCGACGTTGTAGCTCCTGCGTATTACGCGTACGCTAAAGCTTTGGGTGCCAAAGCTCGTTGCTTGTGGGAGTCGTCTGACTTGGACGACGCTAAAGTGCGTGACGGTCAATGTTACGTTCGTCACGTGTACGACGTGGCTCTCTATTATGGGAGGCGCGTTGACCTTTCTATGTGCCGCACTTTGGGTATGTATCCCACGGTGGGTGCTTTAAAAGTTTTCCTCACTCGCGAGTATGGTCGCGACTCTTTAAAGGTTCC…
Cau	GFMS12-8	MK033511	p23		Citrus aurantiifolia; South Africa	MDDTSGQTFISVNLSDESNTASTEVKTVSLEADRLEFLRKMNPFIIDALIRKTNYQGARFRARIIGVCVD CGRKHDKASRTERKCKVNNTQSQAEVAHMLMHDPVKYLNKRKARAFSNAEMFAIDLVMHTKERQLAVDLA AEREKTRLARRHPMRSPEETPEHYKFGITAKAMLPDVNAIDVGDNEDTSSEYPVSLSVSGGVLREHHFI	>Cau_GFMS12-8 ATGGACGATACTAGCGGACAAACTTTTATTTCTGTGAACCTTTCTGACGAAAGCAACACAGCTAGCACTGAAGTCAAAACCGTAAGTTTGGAAGCGGATCGCTTGGAATTTTTACGGAAAATGAATCCCTTTATTATCGACGCCTTGATACGGAAAACCAATTATCAGGGTGCTCGCTTTCGCGCGAGAATAATAGGAGTGTGCGTGGATTGTGGTAGAAAACACGATAAGGCATCGAGGACTGAACGTAAGTGTAAAGTCAACAATACACAATCTCAGGCCGAGGTGGCGCATATGTTAATGCACGATCCCGTGAAATATTTAAATAAAAGAAAAGCTAGAGCTTTTTCTAACGCAGAGATGTTTGCGATCGATTTGGTTATGC…
Cau	GFMS12-8	MK033511	p18		Citrus aurantiifolia; South Africa	MSGSLGNLTHVDLLRSDSRFLSGWWSFIVNVGDIIVRFALHVPSEDMLNSFSAISNCTIIADGSALLKDN TVVDRLESMNPLAYLLKLAKTTTTICFTMSNKVLFGTTKSEPLSCLAITSDRVLFKVIMGTNVDDSRCGC SIWFYNNGMFQNGLTRCNNLVALFSAT	>Cau_GFMS12-8 ATGTCAGGCAGCTTGGGAAATTTAACACACGTTGATCTATTGCGTTCTGATTCCCGGTTTCTATCGGGATGGTGGAGTTTCATCGTGAACGTGGGTGATATAATCGTTCGGTTTGCGTTACACGTTCCTAGTGAAGATATGCTGAATAGCTTTTCAGCTATATCGAATTGTACGATCATAGCGGACGGTAGTGCTTTACTAAAAGACAACACTGTGGTTGACCGTTTAGAGAGCATGAACCCTTTGGCTTATTTGTTAAAATTAGCGAAAACGACTACTACTATTTGTTTTACTATGTCTAATAAGGTACTTTTTGGTACTACTAAATCCGAACCGCTTAGTTGTTTAGCTATCACGTCGGACCGAGTTTTATTCAAAGTTATTA…
Cau	GFMS12-8	MK033511	p25		Citrus aurantiifolia; South Africa	MDDETKKLKNKNKETKEGDDVVAAESSFGSVNLHIDPTLIAMNDVRQLGTQQNAAVNRDLFLTLKEKYPK LSDKDKDFHIAMMLYRLAVKSSSLQSDDDTTGITYTREGVEVDLSDKLWTDVVFNSKGIGNRANALRVWG RTNDALYLAFCRQNRNLSYGGRPLDAGIPAGYHYLCADFLTGAGLTDLECAVYIQAKEQLLKKRGADEVV VTNVRQLGKFNTR	>Cau_GFMS12-8 ATGGACGACGAGACAAAGAAATTGAAGAACAAAAACAAGGAAACGAAAGAAGGCGACGATGTTGTTGCAGCGGAGTCTTCTTTCGGTTCTGTAAACTTACACATCGATCCGACTCTGATAGCGATGAACGATGTGCGTCAGTTGGGTACCCAACAGAATGCCGCTGTGAACAGAGATTTGTTTCTTACTTTGAAAGAGAAGTATCCTAAATTGTCTGATAAAGATAAGGACTTTCACATAGCTATGATGTTGTATCGTTTAGCGGTTAAGAGTTCATCATTGCAAAGTGATGACGACACTACGGGTATAACGTACACTCGGGAGGGCGTCGAAGTGGATTTGTCTGACAAACTTTGGACTGACGTCGTGTTTAATTCTAAGGGTA…
Cla	HA16-5	GQ454870	ORF1a		Citrus latifolia; Hawaii	FRPARNNFFTSVVSGRRVCYYRPGPNGTVSIFMSDGANTARLDVVAPAYYAYAKALGAKARCLWESSDLDDAKVRDGQCYVRHVYDVALYYGRRVDLSVRRTLGMYPTVGAFKTFLVREYGRDSLKVPMRGTYT	>Cla_HA16-5 TGTTTCGTCCTGCGCGGAACAATTTCTTTACTAGCGTCGTCAGTGGGCGGCGCGTCTGTTACTATAGACCCGGACCTAACGGTACGGTGTCTATTTTTATGTCGGACGGTGCCAATACTGCTCGTCTCGACGTTGTGGCTCCTGCGTACTACGCGTACGCTAAGGCTTTGGGTGCCAAAGCTCGATGTCTGTGGGAATCGTCCGATTTGGACGATGCTAAGGTGCGTGACGGTCAATGTTACGTCCGTCACGTGTACGACGTGGCCCTCTACTATGGGAGGCGCGTTGATCTTTCTGTACGCCGCACTTTGGGTATGTATCCCACGGTGGGTGCTTTTAAAACTTTTCTTGTTCGCGAGTATGGTCGCGATTCTTTGAAGGTTCCGA…
Cla	HA16-5	GQ454870	p23		Citrus latifolia; Hawaii	MDSTSGQTFVSVNLSDESNTASTAVRTVSSEADRLEFLRKMNPFIIDALVRKTSYQGARFRAKIIGVCVD CGRKHDKGLKTERKCKVNNTQSQNEVAHMLMHDPVKYLNEGKARAFSNAEMFAIDLVMYTKEKQLAINLA AEREKTRLARRHPMRSPEETPEHYKFGMTAKAMLPDVNAVDVGDNEDTSSEYPVSLSVSGGVLREHHFV	>Cla_HA16-5 ATGGACAGTACTAGCGGACAAACTTTCGTTTCTGTGAACCTTTCTGACGAAAGCAACACAGCAAGTACTGCAGTTAGAACCGTAAGTTCGGAAGCTGATCGCTTGGAATTTTTACGAAAAATGAACCCCTTTATCATCGACGCTTTGGTACGGAAAACCAGTTATCAGGGTGCTCGCTTTCGCGCAAAAATAATAGGAGTATGCGTAGATTGTGGTAGAAAACACGATAAGGGGTTGAAGACCGAACGTAAATGTAAGGTCAACAATACACAATCTCAGAACGAGGTGGCGCATATGTTAATGCACGATCCCGTTAAGTATTTAAATGAAGGAAAGGCTAGAGCCTTTTCTAACGCAGAGATGTTTGCGATCGATTTGGTTATGTAC…
Cla	HA16-5	GQ454870	p18		Citrus latifolia; Hawaii	MSGSLGNLTHVDILRSDSRFISGWWSFVVNVGDIIVRFALHVPSEEMLNDFSAISNCTIIADGSALLKDN IVFDRLEGMNPLAYLLKLAKTTTTICFTMSNKVLFGTTKSEPLSCLAITSDRVLFKVVMGTNVDDTRCGC SIWFYNNGMFRNGLTRCDNLVTLFSAT	>Cla_HA16-5 ATGTCAGGCAGCTTGGGAAATTTAACACACGTTGATATATTGCGTTCCGATTCTCGATTCATATCGGGATGGTGGAGTTTCGTTGTGAACGTAGGCGATATAATCGTCCGGTTTGCGTTACACGTTCCTAGCGAAGAAATGCTGAATGATTTTTCAGCTATATCGAATTGTACGATCATAGCGGACGGTAGTGCTTTACTAAAAGACAACATCGTATTTGATCGTTTAGAAGGCATGAACCCCTTGGCTTATTTGTTAAAATTAGCAAAAACGACTACTACTATTTGTTTTACTATGTCTAATAAGGTTCTCTTTGGTACTACTAAATCCGAACCGCTTAGTTGTTTAGCTATTACGTCGGATCGAGTTTTATTCAAAGTTGTTATG…
Cla	HA16-5	GQ454870	p25		Citrus latifolia; Hawaii	MDDETKKLKNKNKETKEGDDVVAAESSFGSVNLHIDPTLIAMNDVRQLGTQQNAALNRDLFLTLKGKYPN LPDKDKDFHIAMMLYRLAVKSSSLQSDDDTTGMTYTREGVEVELSDKLWTDVVFNSKGIGNRTNALRVWG RTNDALYLAFCRQNRNLSYGGRPLDAGIPAGYHYLCADFLTGAGLTDLECAVYIQAKEQLLKKRGADEVV VTNVRQLGKFNTR	>Cla_HA16-5 ATGGACGACGAAACAAAGAAACTGAAGAACAAAAACAAGGAAACGAAAGAAGGTGACGATGTTGTTGCAGCTGAGTCTTCTTTCGGTTCCGTAAACTTACACATCGATCCGACTCTGATAGCGATGAACGATGTGCGTCAGTTGGGTACCCAACAGAATGCTGCTTTGAATAGAGATTTGTTTCTTACCTTGAAAGGGAAGTATCCTAACTTACCTGACAAAGATAAAGACTTTCACATAGCTATGATGTTATATCGTTTAGCAGTTAAGAGTTCTTCATTACAAAGCGACGATGATACCACGGGTATGACGTACACTCGGGAAGGTGTTGAAGTGGAACTGTCTGACAAACTTTGGACAGACGTTGTGTTTAACTCTAAGGGTATT…
Cau	K10	GQ475583	ORF1a		Citrus aurantifolia; India: CDRS farm, Darjeeling Hills	FRPGRNNFFTSVVSGRRVCYYRPGPNGTVSVFMSDGANTARLDVVAPAYYAYAKALGAKARCLWESSDLDDAKVRDGQCYVRHVYDVALYYGRRVDLSMCRTLGMYPTVGALKVFLTREYGRDSLKVPMRGTYT	>Cau_K10 TGTTCCGTCCTGGGCGGAATAATTTTTTCACTAGCGTCGTCAGTGGGCGGCGAGTTTGTTACTATAGACC CGGGCCTAATGGCACGGTGTCTGTCTTTATGTCCGACGGCGCCAATACGGCGCGTCTCGACGTTGTTGCT CCTGCGTATTACGCGTACGCTAAAGCTTTGGGTGCCAAAGCTCGTTGCTTGTGGGAGTCGTCTGACTTGG ACGACGCTAAAGTGCGTGACGGTCAATGTTACGTTCGTCACGTGTACGACGTGGCTCTCTATTATGGGAG GCGCGTTGACCTTTCTATGTGCCGCACCTTGGGTATGTATCCCACGGTGGGTGCTTTAAAAGTTTTCCTC ACTCGCGAGTATGGTCGCGACTCTTTAAAGGTTCC…
Cli	K14	GQ475586	ORF1a		Citrus limonia; India: Pedong, Darjeeling Hills	FRPARNNFFTSVVSGRRVCYYRPGPNGTVSVFMSDGANTARLDVVAPAYYAYAKALGAKARCLWESSDLDDAKVRDGQCYVRHVYDVALYYGRRVDLSMCRTLGMYPTVGALKVFLTREYGRDSLKVPMRGTYT	>Cli_K14 TGTTCCGTCCTGCGCGGAATAATTTTTTCACTAGCGTCGTCAGTGGGCGGCGAGTTTGTTACTATAGACC CGGGCCTAATGGCACGGTGTCTGTCTTTATGTCCGACGGCGCCAATACGGCGCGTCTCGACGTTGTTGCT CCTGCGTATTACGCGTACGCTAAAGCTTTGGGTGCCAAAGCTCGTTGCTTGTGGGAGTCGTCTGACTTGG ACGACGCTAAAGTGCGTGACGGTCAATGTTACGTTCGTCACGTGTACGACGTGGCTCTCTATTATGGGAG GCGCGTTGACCTTTCTATGTGCCGCACTTTGGGTATGTATCCCACGGTGGGTGCTTTAAAAGTTTTCCTC ACTCGCGAGTACGGTCGCGACTCTTTAAAGGTTCC…
Cre	K17		ORF1a		Citrus reticulata; India: Dalapchand of Darjeeling Hills	FRPGRNNFFTSVVSGRRVSYFRPGPNGTVSVLMSDGVNTARLDVVAPAYYAYAKALGAKVRCLWESSDLDDAKIRDGQCYVRHVYDVALYFGRRVDLSVRRTLGLFPTVGALKAYLVREYGRESLKVPMRGTYT	>Cre_K17 TGTTCCGTCCTGGGCGGAATAATTTCTTCACTAGCGTCGTTAGTGGGCGGCGCGTTAGTTACTTTAGACC CGGACCTAATGGTACGGTGTCTGTTTTAATGTCGGACGGTGTCAACACGGCGCGTCTCGACGTTGTCGCT CCTGCGTACTATGCGTACGCTAAAGCGTTAGGCGCCAAAGTGCGCTGTTTGTGGGAGTCGTCCGATTTGG ACGATGCTAAAATACGTGACGGCCAGTGCTACGTTCGTCACGTGTACGACGTGGCCCTTTACTTCGGAAG GCGCGTCGATCTTTCTGTGCGCCGAACTTTGGGTTTGTTTCCCACAGTGGGTGCACTAAAAGCTTATCTT GTTCGCGAGTACGGTCGCGAATCTTTGAAGGTTCC…
Cau	K23	GQ475592	ORF1a		Citrus aurantifolia; India: IARI regional research station, Kalimpong of Darjeeling Hills	FRPARNNFFTSVVSGRRVSYFRPGPNGTVSVLMSDGVNTARLDVVAPAYYAYAKALGAKVRCLWESSDLDDAKIRDGQCYVRHVYDVALYFGRRVDLSVRRTLGLFPTVGALKAYLAREYGRESLKVPMRGTYT	>Cau_K23 TGTTCCGTCCTGCGCGGAATAATTTCTTCACTAGCGTCGTCAGTGGGCGGCGCGTTAGTTACTTTAGACC CGGACCTAATGGTACGGTGTCTGTTTTAATGTCGGACGGTGTCAACACGGCGCGTCTCGACGTTGTCGCT CCTGCGTACTATGCGTACGCTAAAGCGTTAGGCGCCAAAGTGCGCTGTTTGTGGGAGTCGTCCGATTTGG ACGATGCTAAAATACGTGACGGCCAGTGCTACGTTCGTCACGTGTACGACGTGGCCCTTTACTTCGGAAG GCGCGTCGATCTTTCTGTGCGCCGAACTTTGGGTTTGTTTCCCACAGTGGGTGCACTAAAAGCTTATCTT GCTCGCGAGTACGGTCGCGAATCTTTGAAGGTTCC…
Cre	K38	KY567999	ORF1a		Citrus reticulata, India: Mirik, Darjeeling, West Bengal	FRPGRKNFFTSVVSGRRVCYFRPGPNGTVSILMSDGVNTARLDVVAPAYYAYAKALGAKVRCLWESSDLDDAKVRDGQCYVRHVYDVALYFGRRVDLSVRRTLGMFPTVGALKTYLVREYGRESLKVPMRGTYT	>Cre_K38 TGTTCCGTCCTGGGCGGAAAAATTTCTTTACTAGCGTCGTCAGTGGGCGGCGTGTTTGTTACTTCAGACC CGGACCTAACGGTACGGTCTCTATTCTAATGTCGGACGGTGTCAATACAGCTCGCCTCGACGTTGTCGCT CCTGCGTACTATGCGTACGCTAAAGCGTTGGGCGCCAAAGTGCGCTGTTTGTGGGAGTCGTCCGATTTGG ACGACGCTAAAGTGCGTGACGGCCAATGCTATGTTCGTCACGTGTACGACGTGGCCCTTTACTTCGGAAG GCGCGTCGATCTTTCAGTGCGCCGTACTTTGGGCATGTTTCCCACAGTGGGGGCATTAAAGACTTACCTT GTTCGAGAGTACGGTCGCGAATCGTTGAAGGTTCC…
Csp	K4-22	ACE77146	p25		Tunisia	MDDETKKLKNKNKETKEGDDVVAAESSFSSVNLHIDPTLITMNDVRQLSTQQNAALNRDLFLTLKGKHPN LPDKDKDFHIAMMLYRSAVKSSSLQSDDDATGITYTREGVEVDLSDKLWTDVVFNSKGIGNRTNALRVWG RTNDALYLAFCRQNRNLSYGGRPLDAGIPAGYHYLCADFLTGAGLTDLECAVYIQAKEQLLKKRGADDVV VTNVRQLGKFNTR	>Csp_K4-22 ATGGACGACGAAACAAAGAAATTGAAGAACAAAAACAAGGAAACAAAAGAAGGCGACGATGTTGTTGCTG CCGAGTCTTCTTTCAGTTCCGTAAACTTACACATCGATCCGACTTTGATAACGATGAACGATGTGCGTCA GTTGAGTACCCAACAGAACGCTGCTTTGAACAGAGACTTATTCCTTACTTTGAAAGGGAAGCATCCTAAC TTACCTGATAAAGATAAGGACTTTCACATAGCTATGATGTTGTATCGTTCAGCAGTTAAGAGTTCATCAT TACAAAGCGATGACGACGCCACGGGTATAACGTACACTCGGGAGGGTGTTGAAGTGGATTTGTCTGACAA ACTTTGGACTGACGTCGTGTTTAACTCTAAGGG…
Cau	K5	GQ475578	ORF1a		Citrus aurantifolia; India: Kashyem busti, Darjeeling Hills	FRPGRNNFFTSVVSGRRVSYFRPGPNGTVSVLMSDGVNTARLDVVAPAYYAYAKALGAKVRCLWESSDLDDAKIRDGQCYVRHVYDVALYFGRRVDLSVRRTLGLFPTVGALKAFLVREYGRESLKVPMRGT	>Cau_K5 TGTTCCGTCCTGGGCGGAATAATTTCTTCACTAGCGTCGTCAGTGGGCGGCGCGTTAGTTACTTTAGACC CGGACCTAATGGTACGGTGTCCGTTTTAATGTCGGACGGCGTCAATACGGCGCGTCTCGACGTTGTCGCC CCTGCGTACTATGCGTACGCTAAAGCGTTAGGCGCCAAAGTGCGCTGTTTGTGGGAGTCGTCCGATTTGG ACGATGCTAAAATACGTGACGGCCAGTGCTACGTTCGTCACGTGTACGACGTGGCCCTTTACTTCGGAAG GCGCGTCGATCTTTCTGTGCGCCGAACTTTGGGTTTGTTTCCCACGGTGGGTGCACTAAAAGCTTTTCTT GTTCGCGAGTACGGTCGCGAATCTTTGAAGGTTCCT…
Cau	K7	GQ475580	ORF1a		Citrus aurantifolia; India: Upper Dalep, Darjeeling Hills	FRPGRNNFFTSVVSGRRVCYFRPGPNGTVSVLMSDGVNTARLDVVAPAYYAYAKALGAKVRCLWESSDLDDAKIRDGHCYIRHVYDVALYLGRRVDLSVRRTLGLFPSVGALKAYLVREYGRESLKVPMRGTYT	>Cau_K7 TGTTCCGTCCTGGGCGGAATAATTTCTTTACTAGCGTCGTCAGTGGGCGGCGCGTCTGTTACTTTAGACC CGGACCTAATGGTACGGTGTCTGTTTTAATGTCGGATGGCGTCAATACGGCGCGTCTCGATGTTGTCGCT CCTGCGTACTATGCGTACGCTAAAGCGTTGGGCGCCAAGGTGCGCTGTCTCTGGGAGTCGTCCGACTTGG ACGACGCTAAAATACGTGACGGTCATTGTTATATTCGTCACGTGTACGACGTGGCCCTTTATCTCGGAAG GCGCGTCGATCTCTCCGTGCGCCGCACTTTGGGTTTGTTTCCCTCAGTGGGTGCTTTAAAAGCTTATCTT GTTCGCGAGTACGGTCGCGAATCTTTGAAGGTTCCT…
Csi	Kat1	GQ475599	ORF1a		Citrus sinensis (Mossambi sweet orange; Collected from India: PDKV of Katol, Maharashtra	FRPGRNNFFTSVVSGRRVSYFRPGPNGTVSVLMSDGVNTARLDVVAPAYYAYAKALGARVRCLWESSDLDDAKIRDGQCYVRHVYDVALYFGRRVDLSVRRTLGLFPTVGALKAYLVREYGRESLKVPMRGTYT	>Csi_Kat1 TGTTCCGTCCTGGGCGGAATAATTTCTTCACTAGCGTCGTCAGTGGGCGGCGCGTTAGTTACTTTAGACC CGGACCTAATGGTACGGTGTCTGTTTTAATGTCGGACGGTGTCAACACTGCGCGTCTCGACGTTGTCGCT CCTGCGTACTATGCGTACGCTAAAGCGTTAGGCGCCAGAGTGCGCTGTTTGTGGGAGTCGTCCGATTTGG ACGATGCTAAAATACGTGACGGCCAATGCTACGTTCGTCACGTGTACGACGTGGCCCTTTACTTCGGAAG GCGCGTCGATCTTTCTGTGCGCCGAACTTTGGGTTTGTTTCCCACAGTGGGTGCACTAAAAGCTTATCTT GTTCGCGAGTACGGTCGCGAATCTTTGAAGGTTC…
Csi	Kat3	GQ475601	ORF1A		Citrus sinensis (Mossambi sweet orange); India: PDKV of Katol, Maharashtra	FRPARNNFFTSVVSGRRVSYFRPGPNGTVSVLMSDGVNTARLDVVAPAYYAYAKALGARVRCLWESSDLDDAKIRDGQCYVRHVYDVALYFGRRVDLSVRRTLGLFPTVGALKAYLVREYGRESLKVPMRGTYT	>Csi_Kat3 TGTTCCGTCCTGCGCGGAATAATTTCTTCACTAGCGTCGTCAGTGGGCGGCGCGTTAGTTACTTTAGACC CGGACCTAATGGTACGGTGTCTGTTTTAATGTCGGACGGTGTCAACACTGCGCGTCTCGACGTTGTCGCT CCTGCGTACTATGCGTACGCTAAAGCGTTAGGCGCCAGAGTGCGCTGTTTGTGGGAGTCGTCCGATTTGG ACGATGCTAAAATACGTGACGGCCAATGCTACGTTCGTCACGTGTACGACGTGGCCCTTTACTTCGGAAG GCGCGTCGATCTTTCTGTGCGCCGAACTTTGGGTTTGTTTCCCACAGTGGGTGCACTAAAAGCTTATCTT GTTCGCGAGTACGGTCGCGAATCTTTGAAGGTTC…
Cre	Kat5	GQ475603	ORF1a		Citrus reticulata (Mudkhed mandarin); India: PDKV farm of Katol, Maharashtra	FRPGRNNFFTSVVSGRRVSYFRPGPNGTVSVLMSDGVNTARLDVVAPAYYAYAKALGARVRCLWESSDLDDAKIRDGQCYVRHVYDVALYFGRRVDLSVRRTLGLFPTVGALKAYLVREYGRESLKVPMRGTYT	>Cre_Kat5 TGTTCCGTCCTGGGCGGAATAATTTCTTCACTAGCGTCGTCAGTGGGCGGCGCGTTAGTTACTTTAGACC CGGACCTAATGGTACGGTGTCTGTTTTAATGTCGGACGGTGTCAACACGGCGCGTCTCGACGTTGTCGCT CCTGCGTACTATGCGTACGCTAAAGCGTTAGGCGCCAGAGTGCGCTGTTTGTGGGAGTCGTCCGATTTGG ACGATGCTAAAATACGTGACGGCCAATGCTACGTTCGTCACGTGTACGACGTGGCCCTTTACTTCGGAAG GCGCGTCGATCTTTCTGTGCGCCGAACTTTGGGTTTGTTTCCCACAGTGGGTGCACTAAAAGCTTATCTT GTTCGCGAGTACGGTCGCGAATCTTTGAAGGTTC…
Cre	Kpg3	GQ392060	ORF1a		Citrus reticulata (Darjeeling mandarin); India: Darjeeling Hills, West Bengal	FRPGRNNFFTSVVSGRRVSYFGPGPNGTVSVLMSDGVNTARLDVVAPAYYAYAKALGAKVRCLWESSDLDDAKIRDGQCYVRHVYDVALYFGRRVDLSVRRTLGLFPTVGALKAYLVREYGRESLKVPMRGTYT	>Cre_Kpg3 TGTTCCGTCCTGGGCGGAATAATTTCTTCACTAGCGTCGTGAGTGGGCGGCGCGTTAGTTACTTTGGACC CGGACCTAATGGTACGGTGTCTGTTTTAATGTCGGACGGTGTCAACACGGCGCGTCTCGACGTTGTCGCT CCTGCGTACTATGCGTACGCTAAAGCGTTAGGCGCCAAAGTGCGCTGTTTGTGGGAGTCGTCCGATTTGG ACGATGCTAAAATACGTGACGGCCAGTGCTACGTTCGTCACGTGTACGACGTGGCCCTTTACTTCGGAAG GCGCGTCGATCTTTCTGTGCGCCGAACTTTGGGTTTGTTTCCCACAGTGGGTGCACTGAAAGCTTATCTT GTTCGCGAGTACGGTCGCGAATCTTTGAAGGTTC…
Cre	Kpg3	GQ392060	p23		Citrus reticulata (Darjeeling mandarin); India: Darjeeling Hills, West Bengal	MNDTSGQTFISVNLSDESNTASTEVKTVSSEADRLEFLRKMNPFIIDALIRKTSYQGARFRARIIGVCVD CGRKHDKGSRTERKCKVNNTQSQNEVAHMLMHDPVMYLSKRKARAFSNAETFAIDLVMYTKERQLAVDLA AEREKTRLARKHPMRSPEETPEHYKFGMTAKAMLPDVNVVDVGDNEDTSSEYPVSLSISGGVLREHHFI	>Cre_Kpg3 ATGAACGATACTAGCGGACAAACTTTTATTTCCGTGAACCTTTCTGACGAAAGCAACACGGCTAGTACTGAAGTTAAAACCGTAAGTTCTGAAGCGGATCGCTTGGAATTTTTACGGAAAATGAATCCCTTTATTATCGATGCTTTGATACGGAAAACCAGTTATCAGGGTGCTCGCTTTCGCGCGAGAATAATAGGAGTATGCGTGGATTGTGGTAGAAAACACGACAAGGGGTCGAGGACCGAACGTAAGTGTAAGGTCAACAACACACAGTCTCAGAACGAGGTGGCGCATATGTTAATGCACGATCCCGTTATGTATTTAAGTAAAAGAAAAGCTAGAGCCTTTTCTAACGCAGAGACGTTTGCGATCGATTTGGTTATGTACAC…
Cre	Kpg3	GQ392060	p18		Citrus reticulata (Darjeeling mandarin); India: Darjeeling Hills, West Bengal	MSGSLGNLTHVDLLRSESRFISGWWSFVVNVGDIIVRFALHVPSEEMLNDFSAISNCTIIADGSALLKDN TVVDRLEGMNPLAYLLKLAKTTTTICFTMSNKVLFGTTKSEPLSCLAITSDRVLFKVVMGTNVDDTRCGC SIWFYNNGMFRNGLTRCDNLVTLFSAT	>Cre_Kpg3 ATGTCAGGCAGCTTGGGAAATTTAACACACGTTGATTTATTGCGTTCTGAATCTCGATTCATATCGGGATGGTGGAGTTTCGTCGTGAACGTAGGCGATATAATCGTCCGGTTTGCGTTACACGTTCCTAGCGAAGAAATGCTGAATGATTTTTCAGCTATATCGAATTGCACAATCATAGCGGACGGTAGTGCTTTACTAAAAGACAACACCGTAGTTGATCGTTTAGAAGGCATGAACCCCTTGGCTTATTTGTTAAAATTAGCAAAAACGACTACTACTATTTGTTTCACTATGTCTAATAAGGTTCTTTTTGGTACTACTAAATCCGAACCGCTTAGTTGTTTAGCTATTACGTCGGATCGAGTTTTATTCAAAGTTGTTATGGG…
Cre	Kpg3	GQ392063	p25		Citrus reticulata (Darjeeling mandarin); India: Darjeeling Hills, West Bengal	MDDETKKLKNKNKETKEGDDVVAAESSFASVNLHIDPTLIAMNDVRQLGTQQNAALNRDLFLTLKGKYPN LPDKDKDFHIAMMLYRLAVKSSSLQSDDDTTGMTYTREGVEVELSDKLWTDVVFNSKGIGNRTNALRVWG RSNDALYLAFCRQNRNLSYGGRPLDAGIPAGYHYLCADFLTGAGLTDLECAVYIQAKEQLLKKRGADEVV VTNVRQLGKFNTR	>Cre_Kpg3 ATGGACGACGAAACAAAGAAATTGAAGAACAAAAACAAGGAGACGAAAGAAGGCGACGATGTTGTTGCAG CAGAGTCTTCTTTCGCTTCCGTAAACTTACACATCGATCCGACTCTGATAGCGATGAACGATGTGCGTCA GTTGGGTACCCAACAGAATGCTGCTTTGAATAGAGATTTGTTTCTTACCTTGAAAGGGAAGTATCCTAAC TTACCTGACAAAGATAAAGACTTTCACATAGCTATGATGTTATATCGTTTAGCAGTTAAGAGTTCGTCGT TACAAAGCGACGATGATACCACGGGTATGACGTACACTCGGGAAGGTGTTGAAGTGGAACTGTCTGACAA ACTTTGGACAGACGTCGTGTTTAACTCTAAGGGT…
Cau	Kpg5	GQ475573	ORF1a		Citrus aurantifolia; Collected from Upper Dalep of Darjeeling Hills, West Bengal	FRPGRNNFFTSVVSGRRVCYFRPGPNGTVSVLMSDGVNTARLDVVAPAYYAYAKALGAKVRCLWESSDLDDAKIRDGHCYIRHVYDVALYLGRRVDLSVRRTLGLFPSVGALKAYLVREYGRESLKVPMRGTYT	>Ca_Kpg5 TGTTCCGTCCTGGGCGGAATAATTTCTTTACTAGCGTCGTCAGTGGGCGGCGCGTCTGTTACTTTAGACC CGGACCTAATGGTACGGTGTCTGTTTTAATGTCGGATGGCGTCAATACGGCGCGTCTCGATGTTGTCGCT CCTGCGTACTATGCGTACGCTAAAGCGTTGGGCGCCAAGGTGCGCTGTCTCTGGGAGTCGTCCGACTTGG ACGACGCTAAAATACGTGACGGTCATTGTTATATTCGTCACGTGTACGACGTGGCCCTTTATCTCGGAAG GCGCGTCGATCTCTCCGTGCGCCGCACTTTGGGTTTGTTTCCCTCAGTGGGTGCTTTAAAAGCTTATCTT GTTCGCGAGTACGGTCGCGAATCTTTGAAGGTTCC…
Cau	Kpg6	GQ475574	ORF1a		Citrus aurantifolia; India: Kashyem of Darjeeling Hills	FRPGRNNFFTSVVSGRRVCYYRPGPNGTVSVFMSDGANTARLDVVAPAYYAYAKALGAKARCLWESSDLDDAKVRDGQCYVRHVYDVALYYGRRVDLSMCRTLGMYPTVGALKVFLTREYGRDSLKVPMRGTYT	>Cau_Kpg6 TGTTCCGTCCTGGGCGGAATAATTTTTTCACTAGCGTCGTCAGTGGGCGGCGAGTTTGTTACTATAGACC CGGGCCTAATGGCACGGTGTCTGTCTTTATGTCCGACGGCGCCAATACGGCGCGTCTCGACGTTGTTGCT CCTGCGTATTACGCGTACGCTAAAGCTTTGGGTGCCAAAGCTCGTTGCTTGTGGGAGTCGTCTGACTTGG ACGACGCTAAAGTGCGTGACGGTCAATGTTACGTTCGTCACGTGTACGACGTGGCTCTCTATTATGGGAG GCGCGTTGACCTTTCTATGTGCCGCACTTTGGGTATGTATCCCACGGTGGGTGCTTTAAAAGTTTTCCTC ACTCGCGAGTATGGTCGCGACTCTTTAAAGGTTC…
Cgr	L13	MH558666	ORF1A		Citrus grandis; China	FRPARNNFFTSVVSGRRVCYYRPGPYGTVSVFMSDGVNTARLDVVAPAYYAYAKSLGAKARFLWESSDLDDAKIRDGQCYVRHVFDVALYFGRRADFSVRRALGLYPTVGAFKAYLVREYGRDSLKVPMRGNYT	>Cgr_L13 TGTTCCGCCCTGCGCGGAATAATTTTTTCACTTCCGTCGTCAGCGGACGACGCGTTTGCTACTACAGACCCGGTCCTTATGGTACGGTGTCTGTCTTCATGTCGGACGGTGTTAACACAGCACGTCTCGACGTTGTTGCTCCGGCGTACTATGCGTACGCTAAGTCTTTGGGCGCCAAAGCGCGCTTTTTGTGGGAGTCATCCGATTTGGACGACGCTAAAATTCGTGACGGTCAATGCTATGTCCGTCACGTGTTCGACGTGGCTCTCTACTTTGGGAGACGCGCCGACTTTTCTGTGCGTAGAGCATTGGGCTTGTACCCCACAGTGGGTGCGTTTAAAGCTTATCTAGTTCGCGAGTACGGTCGCGACTCTCTTAAGGTTCCTATGC…
Cgr	L13	MH558666	p23		Citrus grandis; China	MDSTSGQTFVSVNLSDESNTASTAVRTVSSEADRLEFLRKMNPFIIDALVRKTNYQGARFRAKIIGVCVD CGRKHDKGLKTERKCKVNNTQSQNEVAHMLMHDPVEYLNKRKARAFSNAEMFAIDLVMYTKERQLAVDLA AEREKTRLARRHPMRSPEETPEYYKFGMTAKAMLPNINAVDVGDNEDTSSEYPVSLSVSDGVLREHHFI	>Cgr_L13 ATGGATAGTACTAGCGGACAAACTTTCGTTTCTGTGAACCTTTCTGACGAAAGCAACACAGCAAGTACTGCAGTTAGAACCGTAAGTTCGGAAGCTGATCGCTTGGAATTTTTACGAAAAATGAACCCCTTTATCATCGACGCTTTGGTACGGAAAACCAATTATCAGGGTGCTCGCTTTCGCGCAAAAATAATAGGAGTATGCGTAGATTGTGGTAGAAAACACGATAAGGGGTTGAAGACCGAACGTAAATGTAAGGTCAATAATACACAGTCTCAGAACGAGGTGGCGCATATGTTAATGCACGATCCCGTTGAGTATTTAAATAAAAGAAAAGCTAGAGCCTTTTCTAACGCAGAGATGTTTGCGATCGATTTGGTTATGTACACT…
Cgr	L13	MH558666	p18		Citrus grandis; China	MSGSLGNLTHVDLLRSDSRFISGWWSFIVNVGDIIVRFALHVPSEEMLNDFSAISNCTIIADGSALLKDN TVVDRLESMNPLAYLLKLAKTTTTICFTMSNKVLFGITKSEPLSCLAITSDRVLFKVVMGTNVDDTRCGC SIWFYNNGIFRNGLTRCDNLVTLFSAT	>Cgr_L13 ATGTCAGGCAGCTTGGGAAATTTAACACACGTTGATTTATTGCGTTCTGATTCTCGATTCATATCGGGATGGTGGAGTTTCATTGTGAACGTGGGCGATATAATCGTCCGGTTTGCGTTACACGTTCCTAGCGAAGAAATGCTGAATGATTTTTCAGCTATATCGAATTGCACAATCATAGCGGACGGTAGTGCTTTACTAAAAGACAACACCGTGGTTGATCGTTTAGAAAGCATGAACCCCTTGGCTTATTTGTTAAAATTAGCAAAAACGACTACTACTATTTGTTTTACTATGTCTAATAAGGTTCTTTTTGGTATTACTAAATCCGAACCGCTTAGTTGTTTAGCCATTACATCGGATCGAGTTTTATTCAAAGTTGTTATGGGT…
Cgr	L13	MH558666	p25		Citrus grandis; China	MDDETKKLKNKNKETKEGVDVVAAESSFGSLNLHIDPTLIAMNDVRQLGTQQNAALNRDLFLTLKGKYPD LPDKDKDFHLAMMLYRLAVKSSSLQSDDDTTGVTYTRDGVEVDLSDKLWTDVVFNSKGIGNRTNALRVWG RTNDALYLAFCRQNRNLSYGGRPLDAGIPAGYHYLCADFLTGAGLTDLECAVYIQAKEQLLKKRGADEVV VTNVRQLGKFNTR	>Cgr_L13 ATGGACGACGAAACAAAGAAATTGAAGAACAAAAACAAGGAAACGAAAGAAGGCGTCGATGTTGTTGCAGCTGAGTCTTCTTTCGGTTCCTTAAATTTACACATCGATCCGACTCTGATAGCGATGAACGATGTGCGTCAGTTGGGTACCCAACAGAATGCTGCTTTGAACAGAGATTTGTTTCTTACCTTGAAAGGGAAGTATCCTGACTTACCTGACAAAGATAAAGACTTTCACTTAGCCATGATGTTGTATCGTTTAGCGGTTAAGAGTTCATCATTACAAAGCGACGATGACACTACGGGTGTAACGTACACTCGGGATGGTGTTGAAGTGGATTTGTCTGACAAACTTTGGACTGACGTCGTGTTTAACTCTAAAGGTATTGGT…
Cli	L192GR	KC262793	ORF1a	L192GR	Citrus limon; Greece	FRPGRNNFFTSVVSGRRVSYFRPGPNGTVSVLMSDGVNTARLDVVAPAYYAYAKALGAKVRCLWESSDLDDAKIRDGQCYVRHVYDVALYFGRRVDLSVRRTLGLFPTVGALKAYLVREYGRESLKVPMRGTYT	>Cli_L192GR TGTTCCGTCCTGGGCGGAATAATTTCTTCACTAGCGTCGTCAGTGGGCGGCGCGTTAGTTACTTTAGACCCGGACCTAATGGTACGGTGTCTGTTTTAATGTCGGACGGCGTCAACACGGCGCGTCTCGACGTTGTCGCTCCTGCGTACTATGCGTACGCTAAAGCGTTAGGCGCCAAAGTGCGCTGTTTGTGGGAGTCGTCCGATTTGGACGATGCTAAAATACGTGACGGCCAGTGCTACGTTCGTCACGTGTACGACGTGGCCCTTTACTTCGGAAGGCGCGTCGATCTTTCTGTGCGCCGAACTTTGGGTTTGTTTCCCACAGTGGGTGCATTAAAAGCTTATCTTGTTCGCGAGTACGGTCGCGAATCTTTGAAGGTTCCGA…
Cli	L192GR	KC262793	p23		Citrus limon; Greece	MDDTSGQTFISVDLSDESNTASTEVKTVSLEADRLEFLRKMNPFIIDALIRKTSYQGARFRARIIGVCVD CGRKHNKGLKTERKCKVNNTQSQNEVAHMLMHDPVEYLNKGKARAFSNAEMFAIDLVMYTKEKQSAVNLA AEREKTRLARRHPMRSPEETPEHYKFGMTAKATLPDINAVDVGDNEDTSSEYPVSLSVSNGVLREHHFI	>Cli_L192GR ATGGACGATACTAGCGGACAAACTTTCATTTCTGTGGACCTTTCTGACGAAAGCAACACAGCTAGCACTGAAGTCAAAACCGTAAGTTTGGAAGCGGATCGCTTGGAATTTTTACGGAAAATGAATCCCTTTATTATCGACGCCTTGATACGGAAAACCAGTTATCAGGGTGCTCGCTTTCGCGCGAGAATAATAGGAGTGTGCGTGGATTGTGGTAGAAAACACAATAAGGGGTTGAAGACCGAACGTAAATGTAAGGTCAACAATACACAATCTCAGAACGAGGTGGCGCATATGTTAATGCACGATCCCGTTGAGTATTTAAATAAAGGAAAGGCTAGAGCCTTTTCTAACGCAGAGATGTTTGCGATCGATTTGGTTATGTAC…
Cli	L192GR	KC262793	p18		Citrus limon; Greece	MSGSLGNLTHVDLLRSDSRFLSGWWSFIVNVGDIIVRFALHVPSEDMLNSFSAISNCTIIADGSALLKDN TVVDRLESMNPLAYLLKLAKTTTTICFTMSNKVLFGTTKSEPLSCLAITSDRVLFKVIMGTNVDDSRCGC SIWFYNDGVFQNGLTRCNNLVALFSAT	>Cli_L192GR ATGTCAGGCAGCTTGGGAAATTTAACACACGTTGATCTATTGCGTTCTGATTCCCGGTTTCTATCGGGATGGTGGAGTTTCATCGTGAACGTGGGTGATATAATCGTTCGGTTTGCGTTACACGTTCCTAGTGAAGATATGCTGAATAGCTTTTCAGCTATATCGAATTGTACGATCATAGCGGACGGTAGTGCTTTACTAAAAGACAACACTGTGGTTGACCGTTTAGAGAGCATGAACCCTTTGGCTTATTTGTTAAAATTAGCGAAAACGACTACTACTATTTGTTTTACTATGTCTAATAAGGTTCTTTTTGGTACTACTAAATCCGAACCGCTTAGTTGTTTAGCTATCACGTCGGACCGAGTTTTATTCAAAGTTATTATG…
Cli	L192GR	KC262793	p25		Citrus limon; Greece	MDDETKKLKNKNKEKKEGDDVVAAESSFGSVNLHIDPTLIAMNDVRQLGTQQNVALNRDLFLTLKGKYPN LSDKDKDFHIAMMLYRLAVKSSSLQSDDDTTGITYTREGVEVELSDKLWTDVVFNSKGIGNRTNALRVWG RTNDALYLAFCRQNRNLSYGGRPLDAGIPAGYHYLCADFLTGAGLTDLECAVYIQAKEQLLKKRGADEVV VTNVRQLGKFNTR	>Cli_L192GR ATGGACGACGAGACAAAGAAATTGAAGAACAAAAACAAGGAAAAGAAAGAAGGCGACGATGTTGTTGCAGCGGAGTCTTCTTTCGGTTCTGTAAACTTACACATTGATCCGACTCTGATAGCGATGAACGATGTGCGTCAGTTGGGTACCCAACAGAATGTCGCTTTGAACAGGGATTTGTTTCTTACTTTGAAAGGGAAGTATCCTAATTTGTCTGATAAAGATAAGGACTTTCACATAGCTATGATGTTGTATCGTTTAGCGGTTAAGAGTTCATCATTGCAAAGTGATGACGACACTACGGGTATAACGTACACTCGGGAGGGCGTCGAAGTGGAATTGTCTGACAAACTTTGGACTGACGTCGTGTTTAATTCTAAGGGTATC…
Cau	LMS6-6	KU883267	ORF1a		Citrus aurantifolia; South Africa; HA16-5	FRPARNNFFTSVVSGRRVCYYRPGPNGTVSIFMSDGANTARLDVVAPAYYAYAKALGSKARCLWESSDLDDAKVRDGQCYVRHVYDVALYYGRRVDLSVRRTLGMYPTVGAFKTFLVREYGRDSLKVPMRGTYT	>Cau_LMS6-6 TGTTTCGTCCTGCGCGGAACAATTTCTTTACTAGCGTCGTCAGTGGGCGGCGCGTCTGTTACTATAGACCCGGACCTAACGGTACGGTGTCTATTTTTATGTCGGACGGTGCCAATACTGCGCGTCTCGACGTTGTGGCTCCTGCGTACTACGCGTACGCTAAAGCTTTGGGTTCCAAAGCTCGATGTCTGTGGGAATCGTCCGATTTGGACGATGCTAAGGTGCGTGACGGTCAATGTTACGTCCGTCACGTGTACGACGTGGCCCTCTACTATGGGAGGCGCGTTGATCTTTCTGTACGCCGCACTTTGGGTATGTATCCCACGGTGGGTGCTTTTAAAACTTTTCTTGTTCGCGAGTATGGTCGCGATTCTTTGAAGGTTCCGA…
Cau	LMS6-6	KU883267	p23		Citrus aurantifolia; South Africa	MNDTSGQTFISVNLSDESNTASTEVKTVSSEADRLEFLRKMNPFIIDALIRKTSYQGARFRARIIGVCVD CGRKHDKGSRTERKCKVNNTQSQNEVAHMLMHDPVKYLSKRKARAFSNAEMFAIDLVTYTKERQLAVDLA AEREKTRLARKHPMRSPEETPEHYKFGMTAKAMSPDVNVVDVGDNEDTSSEYPVSLSISGGVLREHHFI	>Cau_LMS6-6 ATGAACGATACTAGCGGACAAACTTTTATTTCCGTGAACCTTTCTGACGAAAGCAACACGGCTAGTACTGAAGTTAAAACCGTAAGTTCTGAAGCGGATCGCTTGGAATTTTTACGGAAAATGAATCCCTTTATTATCGACGCTTTGATACGGAAAACCAGTTATCAGGGTGCTCGCTTTCGCGCGAGAATAATAGGAGTATGCGTGGATTGTGGTAGAAAACACGACAAGGGGTCGAGGACCGAACGTAAGTGTAAGGTCAACAACACACAGTCTCAGAACGAGGTGGCGCATATGTTAATGCACGATCCCGTTAAGTATTTAAGTAAAAGAAAAGCTAGAGCCTTTTCTAACGCAGAGATGTTTGCGATCGATTTGGTTACGTAC…
Cau	LMS6-6	KU883267	p18		Citrus aurantifolia; South Africa	MSGSLGNLTHVDLLRSESRFISGWWSFVVNVGDIIVRFALHVPSEEMLNDFSAISNCTIIADGSALLKDN TVVDRLEGMNPLAYLLRLAKTTTTICFTMSNKVLFGTTKSEPLSCLAITSDRVLFKVVMGTNVDDTRCGC SIWFYNNGMFRNGLTRCDNLVTLFSAT	>Cau_LMS6-6 ATGTCAGGCAGCTTGGGAAATTTAACACACGTTGATTTATTGCGTTCTGAATCTCGATTCATATCGGGATGGTGGAGTTTCGTCGTGAACGTAGGCGATATAATCGTCCGGTTTGCGTTACACGTTCCTAGCGAAGAAATGCTGAATGATTTTTCAGCTATATCGAATTGCACAATCATAGCGGACGGTAGTGCTTTACTAAAAGACAACACCGTAGTTGATCGTTTAGAAGGCATGAACCCCTTGGCTTATTTGTTAAGATTAGCAAAAACGACTACTACTATTTGTTTCACTATGTCTAATAAGGTTCTTTTTGGTACTACTAAATCCGAACCGCTTAGTTGCTTAGCTATTACGTCGGATCGAGTTTTATTCAAAGTTGTTATG…
Cau	LMS6-6	KU883267	p25		Citrus aurantifolia; South Africa	MDDETKKLKNKNKETKEGDDVVAAESSFGSVNLHIDPTLIAMNDVRQLGTQQNAALNRDLFLTLKGKYPN LPDKDKDFHIAMMLYRLAVKSSSLQSDDDTTGMTYTREGIEVELSDKLWTDVVFNSKGIGNRTNALRVWG RSNDALYLAFCRQNRNLSYGGRPLDAGIPAGYHYLCADFLTGAGLTDLECAVYIQAKEQLLKKRGADEVV VTNVRQLGKFNTR	>Cau_LMS6-6 ATGGACGACGAGACAAAGAAATTGAAGAACAAAAACAAGGAGACGAAAGAAGGCGACGATGTTGTTGCAGCAGAGTCTTCTTTCGGTTCTGTAAACTTACACATCGATCCGACTCTGATAGCGATGAACGATGTGCGTCAGTTGGGTACCCAACAGAATGCCGCTTTGAATAGAGATTTGTTTCTTACCTTGAAAGGGAAGTATCCTAACTTACCTGACAAAGATAAAGACTTTCACATAGCTATGATGTTATATCGTTTAGCAGTTAAGAGTTCGTCGTTACAAAGCGACGATGATACCACGGGTATGACGTACACTCGGGAAGGTATTGAAGTGGAACTGTCTGACAAACTTTGGACAGACGTCGTGTTTAACTCTAAGGGTATT…
Cma	Mac39	KJ790175	ORF1a		Citrus macrophylla; Italy; genotype: VT	FRPGRNNFFTSVVSGRRVSYFRPGPNGTVSVLMSDGVNTARLDVVAPAYYAYAKALGAKVRCLWESSDLDDAKIRDGQCYVRHVCDVALYFGRRVDLSVRRTLGLFPTVGALKAYLVREYGRESLKVPMRGTYT	>Cma_Mac39 TGTTCCGTCCTGGGCGGAATAATTTCTTCACTAGCGTCGTTAGTGGGCGGCGCGTTAGTTACTTTAGACCCGGACCTAATGGTACGGTGTCTGTTTTAATGTCGGACGGTGTCAACACGGCGCGTCTCGACGTTGTCGCTCCTGCGTACTACGCGTACGCTAAAGCGTTAGGCGCCAAAGTGCGCTGTTTGTGGGAGTCGTCCGATTTGGACGATGCTAAAATACGTGACGGCCAATGCTACGTTCGTCACGTGTGCGACGTGGCCCTTTACTTCGGAAGGCGCGTCGATCTTTCTGTGCGCCGAACTTTGGGTTTGTTTCCCACAGTGGGTGCACTAAAAGCTTATCTTGTTCGCGAGTACGGTCGCGAATCTTTGAAGGTTCCGAT…
Cma	Mac39	KJ790175	p23		Citrus macrophylla; Italy	MDDTSGQTFISVNLSDESNTASTEIKAVSSEADRLEFLRKMNPFIIDALIRKNNYQGARFRARIIGVCVD CGRKHDKASRTERKCKVNNTQSQNEVAHMLMHDPVKYLNKRKARAFSNAEMFAIDLVMHTKERQLAVDLA AEREKTRLARRHPMRSPEETPEHYKFGMTAKAMLPDINAVDVGDNEDTSSEYPVSLSVSGGVLREHHFI	>Cma_Mac39 ATGGACGATACTAGCGGACAAACTTTTATTTCTGTGAACCTTTCTGACGAGAGCAACACAGCTAGTACTGAAATCAAAGCCGTAAGTTCGGAAGCGGATCGCTTGGAATTTTTACGGAAAATGAATCCCTTCATTATCGACGCTTTGATACGGAAAAATAATTATCAAGGCGCTCGCTTTCGCGCGAGAATAATAGGAGTGTGCGTGGATTGTGGTAGAAAACACGATAAGGCATCGAGGACTGAACGTAAGTGTAAGGTCAACAATACGCAGTCTCAGAACGAGGTGGCGCATATGTTAATGCACGATCCCGTAAAATATTTAAATAAAAGAAAAGCTAGAGCCTTTTCTAACGCAGAGATGTTTGCGATCGATTTGGTTATGCACA…
Cma	Mac39	KJ790175	p18		Citrus macrophylla; Italy	MSGSLGNLTHVDLLRSDSRFLSGWWSFIVNVGDIIVRFALHVPSEDMLNSFSAISNCTIIADGSALLKDN TVVDRIESMNPLAYLLKLAKTTTTICFTMSNKVLFGTTKSEPLSCLAITSDRVLFKVIMGTNVDDSRCGC SIWFYDNGTFQNGLTRCNNLVALFSAT	>Cma_Mac39 ATGTCAGGCAGCTTGGGAAATTTAACACACGTTGATCTACTGCGTTCTGATTCTCGATTTCTATCGGGATGGTGGAGTTTCATCGTGAACGTGGGTGATATAATCGTTCGGTTTGCGTTACATGTTCCTAGTGAAGATATGCTGAATAGCTTTTCAGCTATATCGAATTGTACGATCATAGCAGACGGTAGTGCTTTACTAAAGGACAACACTGTGGTTGACCGTATAGAGAGCATGAATCCTTTGGCTTATTTGTTAAAATTAGCGAAAACGACTACTACTATTTGTTTTACTATGTCTAATAAGGTTCTTTTTGGTACTACTAAGTCTGAACCGCTTAGTTGTTTAGCTATCACGTCGGATCGAGTTTTATTCAAAGTTATTATGG…
Cma	Mac39	KJ790175	p25		Citrus macrophylla; Italy	MDDETKKLKNKNKEAKEGDDVVAAESSFGSLNFHIDPTLIAMNDVRQLSTQQNAALNRDLFLTLKGKYPS LSDKDKDFHLAMMLYRLAVKSSSLQSDDDTTGITYTREGVEVDLSDKLWTDVVFNSKGIGNRTNALRVWG RSNDALYLAFCRQNRNLSYGGRPLDAGIPAGYHYLCADFLTGAGLTDLECAVYIQAKEQLLKKRGADEIV VTNVRQLGKFNTR	>Cma_Mac39 ATGGACGACGAGACAAAGAAATTGAAGAACAAAAACAAGGAAGCGAAAGAAGGCGACGATGTTGTTGCAGCGGAGTCTTCTTTCGGTTCCTTAAACTTCCACATCGATCCGACTCTGATAGCGATGAACGATGTGCGTCAGTTAAGTACCCAACAGAACGCCGCTTTGAACAGAGATTTGTTCCTTACTTTGAAAGGGAAGTATCCTAGTTTGTCTGATAAAGACAAAGACTTTCACTTAGCTATGATGTTGTATCGTTTAGCGGTTAAGAGTTCATCATTGCAAAGTGACGACGACACCACGGGCATAACGTACACTCGGGAGGGCGTCGAAGTGGATTTGTCTGACAAACTTTGGACTGACGTCGTGTTTAATTCTAAGGGTATCG…
Cau	Maxi	KU883266	ORF1a		Citrus aurantifolia; South Africa	FRPGRNNFFTSVVSGRRVSYFRPGPNGTVSVLMSDGVNTARLDVVAPAYYAYAKALGARARCLWESSDLDDAKIRDGQCYVRHVYDVALYFGRRVDLSVRRTLGLFPTVGALKAYLVREYGRESLKVPMRGAYT	>Cau_Maxi TGTTCCGTCCTGGGCGGAACAATTTCTTCACTAGCGTCGTCAGTGGGCGGCGCGTTAGTTACTTTAGACCCGGACCTAATGGTACGGTGTCTGTTTTAATGTCGGACGGTGTCAACACGGCGCGTCTCGACGTTGTCGCTCCTGCGTACTATGCGTACGCTAAAGCGTTAGGCGCCAGAGCGCGCTGTTTGTGGGAGTCGTCCGATTTGGACGATGCTAAAATACGTGACGGCCAATGCTACGTTCGTCACGTGTACGACGTGGCCCTTTACTTCGGAAGGCGCGTCGATCTTTCTGTGCGCCGAACTTTGGGTTTGTTTCCCACAGTGGGTGCTCTAAAAGCTTATCTTGTTCGCGAGTACGGTCGCGAATCTTTGAAAGTTCCGATG…
Cau	Maxi	KU883266	p23		Citrus aurantifolia; South Africa	MNDTSGQTFISVSLSDESNTASTEVKTVSSEADRLEFLRKMNPFVIDALIRKTSYQGARFRARIIGVCVD CGRKHDKGSRTERKCKVNNTQSQNEVAHMLMHDPVKYLSKRKARAFSNAEMFAIDLVMYTKERQLAVDLA AEREKTRLARKHPMRSPEETPEHYKFGMTAKAMLPDINVVNVGDNEDTSSEYPVSLSVSGGVLREHHFI	>Cau_Maxi ATGAACGACACTAGCGGACAAACTTTCATTTCCGTGAGCCTTTCTGACGAAAGCAACACGGCTAGTACTGAAGTTAAAACCGTAAGTTCTGAAGCGGATCGCTTGGAATTTTTACGGAAAATGAATCCCTTTGTTATCGATGCTTTGATACGGAAAACCAGTTATCAGGGTGCTCGCTTTCGCGCGAGAATAATAGGAGTGTGCGTGGATTGTGGTAGAAAACACGATAAGGGGTCGAGGACTGAACGTAAGTGTAAGGTCAACAACACACAGTCTCAGAACGAGGTGGCGCATATGTTAATGCACGATCCCGTTAAGTATTTAAGTAAAAGAAAAGCTAGAGCCTTTTCTAACGCAGAGATGTTTGCGATCGATTTGGTTATGTACAC…
Cau	Maxi	KU883266	p18		Citrus aurantifolia; South Africa	MSGSLGNLTHVDLLRSDSRFLSGWWSFIVNVGDIIVRFALHVPSEDVLNSFSAISNCTIIADGSALLKDN TVVDRLEGMNPLAYLLKLAKTTTTICFTMSNKVLFGTTKSEPLSCLAITSDRVLFKVIMGTNVDDSRCGC SIWFYNNGTFQNGLTRCNNLVALFSAT	>Cau_Maxi ATGTCAGGCAGCTTGGGAAATTTAACACACGTTGATCTATTGCGTTCTGATTCCCGGTTTCTATCGGGATGGTGGAGTTTCATTGTTAACGTGGGTGACATAATCGTCCGGTTTGCGTTACATGTTCCTAGTGAAGATGTGCTGAATAGTTTTTCGGCTATATCGAATTGCACAATCATAGCAGACGGTAGTGCCTTACTAAAAGACAACACCGTCGTTGACCGTTTAGAAGGCATGAATCCTTTGGCTTATTTGTTAAAATTAGCGAAAACGACTACTACTATTTGTTTTACTATGTCTAATAAGGTTCTTTTTGGTACTACTAAATCCGAACCACTTAGTTGTTTAGCTATCACATCGGATCGAGTTTTATTCAAAGTTATTATGGG…
Cau	Maxi	KU883266	p25		Citrus aurantifolia; South Africa	MDDETKKLKNKNKETKEGDDVVAAESSFGSVNLHIDPTLITMNDVRQLGTQQNAALNRDLFLTLKGKYPS LSDKDKDFHIAMMLYRLAVKSSSLQSDDDTTGITYTREGVEVDLSDKLWTDVVFNSKGIGNRTNALRVWG RTNDALYLAFCRQNRNLSYGGRPLDAGIPAGYHYLCADFLTGAGLTDLECAVYIQAKEQLLKKRGADEVV VTNVRQLGKFNTR	>Cau_Maxi ATGGACGACGAGACAAAGAAATTGAAGAACAAAAACAAGGAGACGAAAGAAGGCGACGATGTTGTTGCGGCAGAGTCTTCTTTCGGTTCCGTGAACTTACACATCGATCCGACTCTGATAACGATGAACGATGTGCGTCAGTTGGGAACCCAACAGAACGCCGCTTTGAACAGAGATTTGTTTCTTACTCTGAAAGGGAAGTATCCTAGCTTGTCTGACAAGGATAAGGACTTCCACATAGCTATGATGTTATATCGTTTAGCGGTTAAGAGTTCATCGTTGCAAAGTGATGATGACACCACGGGCATAACATATACTCGGGAGGGTGTTGAAGTGGATTTGTCTGACAAGCTTTGGACTGACGTCGTGTTTAACTCTAAGGGTATTGG…
Cre	MB7	KC694127	ORF1a		Citrus reticulata (Khasi mandarin), India: Barapani, Meghalaya	FRPGRNNFFTSVVSGRRVSYFRPGPNGTVSVLMSDGVNTARLDVVAPAYYAYAKALGAKVRCLWESSDLDDAKIRDGQCYVRHVYDVALYFGRRVDLSVRRTLGLFPTVGALKAYLVREYGRESLKVPMRGTYT	>Cre_MB7 TGTTCCGTCCTGGGCGGAATAATTTCTTCACTAGCGTCGTTAGTGGGCGGCGCGTTAGTTACTTTAGACC CGGACCTAATGGTACGGTGTCTGTTTTAATGTCGGACGGTGTCAACACGGCGCGTCTCGACGTTGTCGCT CCTGCGTACTATGCGTACGCTAAAGCGTTAGGCGCCAAAGTGCGCTGTTTGTGGGAGTCGTCCGATTTGG ACGATGCTAAAATACGTGACGGCCAGTGCTACGTTCGTCACGTGTACGACGTGGCCCTTTACTTCGGAAG GCGCGTCGATCTTTCTGTGCGCCGAACTTTGGGTTTGTTTCCCACAGTGGGTGCACTAAAGGCTTATCTT GTTCGCGAGTACGGTCGCGAATCTTTGAAGGTTCC…
Csp	Mexico	DQ272579	ORF1A			TVSVLMSDGVNTARLDVVAPAYYAYAESLGARVRFLWESSDVDDAKVRDGQCYVRHVFDVALYFGRRADLSVRRALGMYPTVGALKAYLVREYGRDSLKVPMRGTYT	>Csp_Mexico ACGGTGTCTGTTTTAATGTCGGACGGTGTTAACACAGCACGTCTCGACGTTGTTGCTCCGGCGTACTATGCGTACGCTGAATCTTTGGGCGCCAGAGTGCGCTTTTTGTGGGAGTCGTCCGACGTGGACGACGCTAAAGTTCGTGACGGTCAATGTTATGTCCGTCATGTGTTCGACGTGGCTCTCTACTTTGGGAGACGCGCCGACCTTTCCGTGCGTAGAGCGCTGGGTATGTACCCCACAGTGGGTGCACTAAAGGCTTATCTTGTTCGCGAATACGGTCGCGACTCTCTTAAGGTTCCTATGCGTGGGACCTACACT
Csp	Mexico	DQ272579	p23			MDNTSGQTFVSVNLSDESNTATTDVEPVSSEADRLDFLQKMNNPIIIDALIRKNSYQGARFRARIIGVCV DCGRKHDKGLKTERKCKVNNTQSQNEVAHMLMHDPVKYLNKRKARAFSNAEIFAIDLVMYTKERQLAIDL AAEREKTRLARRHPMRSPEETPEYYKFGRTAKAMLPDINAVDVGDNEETSSEYPVSLSVSGGVLREHHFI	>Csp_Mexico ATGGATAATACTAGCGGACAAACTTTCGTTTCTGTGAACCTTTCTGACGAAAGCAACACAGCGACCACTGACGTCGAACCCGTGAGTTCGGAAGCGGATCGCTTGGATTTTTTACAGAAAATGAATAATCCCATTATTATCGATGCTTTGATACGGAAGAATAGTTATCAGGGCGCTCGCTTTCGCGCGAGAATAATAGGAGTGTGCGTGGATTGCGGTAGAAAACACGATAAGGGGTTGAAGACTGAACGTAAGTGTAAGGTCAACAATACGCAGTCTCAGAACGAGGTGGCGCATATGTTAATGCACGACCCCGTTAAGTATTTAAACAAAAGAAAAGCTAGAGCCTTTTCTAATGCGGAGATATTTGCGATTGATTTGGTTATG…
Csp	Mexico	DQ272579	p18			MSGSLGNSTHVDLLRSDSRLLSGWWSFIVNVGDIIVRFALHVSNEDMLNSFSAISNCTIIADGSALLKDN TVLDLLEGMNPLAYLFKLAKTTTTICFSMSNKVLFGTTKSEPLSCLAITSDRVLFKVVMGTNVDDSRCGC SIWFYNNGTFQNGFIRCNNLVTLFSVT	>Csp_Mexico ATGTCAGGCAGCTTGGGAAATTCAACACACGTTGATCTGTTGCGTTCCGATTCCCGGTTACTATCGGGATGGTGGAGTTTCATCGTGAACGTGGGTGATATAATCGTCCGGTTCGCGTTACACGTTTCTAATGAAGATATGCTGAATAGTTTTTCAGCTATATCGAATTGTACGATTATAGCGGACGGTAGTGCTTTACTAAAAGATAATACTGTGCTCGATCTTTTAGAAGGCATGAATCCTTTGGCTTATTTATTTAAATTAGCGAAAACGACTACTACTATTTGTTTTTCTATGTCTAATAAGGTTCTTTTTGGTACTACTAAATCCGAACCACTTAGTTGTTTAGCTATCACGTCGGATCGAGTTTTATTCAAAGTTGTTATG…
Csp	Mexico	DQ272579	p25			MDDETKKLKNKNKETKEGDDVVAAESSFSSVNLHIDPTLITMNDVRQLSTQQNAALNRDLFLTLKGKHPN LPDKDKDFRIAMMLYRLAVKSSSLQSDDDATGITYTREGVEVDLSDKLWTDVVFNSKGIGNRTNALRVWG RTNDALYLAFCRQNRNLSYGGRPLDAGIPAGYHYLCADFLTGAGLTDLECAVYIQAKEQLLKKRGADDVV VTNVRQLGKFNTR	>Csp_Mexico ATGGACGACGAAACAAAGAAATTGAAGAACAAAAACAAGGAAACAAAAGAAGGCGACGATGTTGTTGCTGCCGAGTCTTCTTTCAGTTCCGTAAACTTACACATCGATCCGACTTTGATAACGATGAACGATGTGCGTCAGTTGAGTACCCAACAGAACGCTGCTTTGAACAGAGACTTATTCCTTACTTTGAAAGGGAAGCATCCTAACTTACCTGATAAAGATAAGGACTTTCGCATAGCTATGATGTTGTATCGTTTAGCAGTTAAGAGTTCATCATTACAAAGCGATGACGACGCCACGGGTATAACGTACACTCGGGAGGGTGTTGAAGTGGATTTGTCTGACAAACTTTGGACTGACGTCGTGTTTAACTCTAAGGGTATT…
Cre	Mnp1	KU530131	ORF1a		Citrus reticulata (Khasi mandarin; India: Churachandrapur, Manipur	FRPGRNNFFTSVVSGRRVCYYRPGPNGTVSVLMSDGANTARLDVVAPAYYAYAKALGAKARCLWESSDLDDAKVRDGQCYVRHVYDVALYYGRRVDLSVRRTLGMYPTVGALKAYLVREYGRDSLKVPMRGTYT	>Cre_Mnp1 TGTTCCGTCCTGGGCGGAATAATTTCTTTACTAGCGTCGTCAGTGGGCGGCGCGTTTGTTACTATAGACC CGGACCTAACGGTACGGTGTCTGTTTTAATGTCGGACGGTGCCAATACTGCGCGTCTCGACGTTGTGGCT CCTGCGTACTACGCGTACGCTAAAGCTTTGGGTGCCAAAGCTCGATGTCTGTGGGAATCGTCCGATTTGG ACGATGCTAAGGTGCGTGACGGTCAATGTTACGTCCGTCACGTGTACGACGTGGCCCTTTACTATGGGAG GCGCGTTGATCTTTCTGTACGCCGCACTTTGGGTATGTATCCCACGGTGGGTGCATTAAAAGCTTATCTT GTTCGGGAGTATGGTCGCGATTCTTTGAAGGTTC…
Cre	Mnp1	KU530137	p23		Citrus reticulata (Khasi mandarin; India: Churachandrapur, Manipur	MDDTSGQTFVSVNLSDESNTASTEVKTVSLEADRLEFLRKMNPFIIDALIRKTNYQGARFRARIIGVCVDCGRKHDKASRTERKCKVNNTQSQNEVAHMLMHDPVKYLNKRKARAFSNAEMFAIDLVMHTKERQLAVDLAAEREKTRLARRHPMRSPEETPEHYKFGMTAKAMLPDINAIDVGDNEDTSSEYPVSLSVSGGVLREHHFI	>Cre_Mnp1 ATGGATGATACTAGCGGACAAACTTTCGTTTCTGTGAACCTTTCTGACGAAAGCAACACAGCTAGCACTG AAGTCAAAACCGTAAGTTTGGAAGCGGATCGCTTGGAATTTTTACGGAAAATGAATCCCTTTATTATCGA CGCCTTGATACGGAAAACCAATTATCAGGGTGCTCGCTTTCGCGCGAGAATAATAGGAGTGTGCGTGGAT TGTGGTAGAAAACACGATAAGGCATCGAGGACTGAACGTAAGTGTAAAGTCAACAATACGCAATCTCAGA ACGAGGTGGCGCATATGTTAATGCACGATCCCGTGAAATATTTAAATAAAAGAAAAGCTAGAGCTTTTTC TAACGCAGAGATGTTTGCGATCGATTTGGTTATG…
Cre	Mnp2	KU530132	ORF1a		Citrus reticulata (Khasi mandarin), Collected from India: Tamenglong, Manipur	FRPGRNNFFTSVVSGRRVSYFRPGPNGTVSVLMSDGVNTARLDVVAPAYYAYAKALGAKVRCLWESSDLDDAKIRDGQCYVRHVYDVALYFGRRVDLSVRRTLGLFPTVGALKAYLVREYGRESLKVPMRGTYT	>Cre_Mnp2 TGTTCCGTCCTGGGCGGAATAATTTCTTCACTAGCGTCGTCAGTGGGCGGCGCGTTAGTTACTTTAGACC CGGACCTAATGGTACGGTGTCTGTTTTAATGTCGGACGGTGTCAATACTGCGCGTCTCGACGTTGTCGCT CCTGCGTACTATGCGTACGCTAAAGCGTTAGGCGCCAAAGTGCGCTGTTTGTGGGAGTCGTCCGATTTGG ACGATGCTAAAATACGTGACGGCCAGTGCTACGTTCGTCACGTGTACGACGTGGCCCTTTACTTCGGAAG GCGCGTCGATCTTTCTGTGCGCCGAACTTTGGGCTTGTTTCCCACAGTGGGTGCACTAAAAGCTTATCTT GTTCGCGAGTACGGTCGCGAATCTTTGAAGGTTC…
Cre	Mnp2	KU530138	p23		Citrus reticulata (Khasi mandarin), Collected from India: Tamenglong, Manipur	MNDTSGQTFISVNLSDESNTASTEVKTVSSEADRLEFLRKMNPFIIDALIRKTSYQGARFRARIIGVCVDCGRKHDKGSRTERKCKVNNTQSQNEVAHMLMHDPVKYLSKRKARAFSNAEMFAIDLVMYTKERQLAVDLAAEREKTRLARKHPMRSPEETPEHYKFGMTAKAMLPDVNVVDVGDNEDTSSEYPVSLSISGGVLREHHFI	>Cre_Mnp2 ATGAACGATACTAGCGGACAAACTTTTATTTCCGTGAACCTTTCTGACGAAAGCAACACGGCTAGTACTG AAGTTAAAACCGTAAGTTCTGAAGCGGATCGCTTGGAATTTTTACGAAAAATGAATCCCTTTATTATCGA TGCTTTGATACGGAAAACCAGTTATCAGGGTGCTCGCTTTCGCGCGAGAATAATAGGAGTATGCGTGGAT TGTGGTAGAAAACACGACAAGGGGTCGAGGACCGAACGTAAGTGTAAGGTCAACAACACACAGTCTCAGA ACGAGGTGGCGCATATGTTAATGCACGATCCCGTTAAGTATTTAAGTAAAAGAAAAGCTAGAGCCTTTTC TAACGCAGAGATGTTTGCGATCGATTTGGTTATG…
Cgr	MT5	JX266713	ORF1a	Taiwan-Pum/M/T5	Citrus grandis L. Osbeck (pummelo); Taiwan	FRPARNNFFTSVVSGRRVCYYRPGPNGTVSIFMSDGANTARLDVVAPAYYAYAKALGARARCLWESSDLDDAKVRDGQCYVRHVYDVALYYGRRVDLSVRRALGMYPTVGAFKTFLVREYGRDSLKVPMRGTYT	>Cgr_MT5 TGTTTCGTCCTGCGCGGAACAATTTCTTTACTAGCGTCGTCAGTGGGCGGCGTGTCTGTTACTATAGACCCGGACCTAACGGTACGGTGTCTATTTTTATGTCGGACGGTGCCAATACTGCGCGTCTCGACGTTGTGGCTCCTGCGTACTACGCGTACGCTAAAGCTTTGGGTGCCAGAGCTCGATGCCTGTGGGAATCGTCCGATTTGGACGATGCTAAGGTGCGTGACGGTCAATGTTATGTCCGTCACGTGTACGACGTGGCCCTCTACTATGGGAGGCGCGTCGATCTTTCTGTGCGCCGCGCTTTGGGTATGTATCCCACTGTGGGTGCTTTTAAAACTTTTCTTGTTCGCGAGTATGGTCGCGATTCTTTGAAGGTTCCGATGC…
Cgr	MT5	JX266713	p23	Taiwan-Pum/M/T5	Citrus grandis L. Osbeck (pummelo); Taiwan	MDNTSGQTFVSVDLSDESSTATTDVKPVSSEADRLGFLQKMNPFIVDALIRKNSYQGAHFRARIIGVCVD CGRKHDKGLKTERKCKVNNTQSQNEVAHMLMHDPVKYLNKRKARAFSNAEMFAINLVMYTKEKQLAVDLA AEREKTRLARRHPMRSPEETPEHYKFGTTAKAMLPDIDAVDVGGSEGTSSEYPVSLSVSGGVLREHHFI	>Cgr_MT5 ATGGATAATACTAGCGGACAAACTTTCGTTTCTGTGGACCTTTCTGACGAAAGCAGCACAGCGACCACTGACGTCAAACCCGTGAGTTCGGAAGCAGATCGCTTGGGATTTTTACAGAAAATGAATCCCTTTATTGTCGACGCTTTGATACGGAAGAATAGTTATCAGGGCGCTCACTTTCGCGCGAGAATAATAGGAGTGTGCGTGGATTGTGGTAGAAAACACGATAAGGGGTTGAAGACTGAACGTAAGTGTAAGGTCAACAATACGCAGTCTCAGAACGAGGTGGCGCATATGTTAATGCACGACCCCGTTAAATATTTAAACAAAAGAAAAGCTAGAGCCTTTTCTAATGCGGAGATGTTTGCTATCAATTTGGTTATGTACACC…
Cgr	MT5	JX266713	p18	Taiwan-Pum/M/T5	Citrus grandis L. Osbeck (pummelo); Taiwan	MSGSLGNLTHVDLLRSDPRFLSGWWSFIVNVGDIIVRFALHVPSEDMLNSFSAISNCTIIADGSALLKNN TVVDCLEGMNPLAYLLKLAKTTTTICFTMSNKVLFGTTKSEPLSCLAITSDRILFKVIMGTNVDDSRCGC SIWFYNNGTFQNGLIRCSNLVALFSVT	>Cgr_MT5 ATGTCAGGCAGCTTGGGAAATTTAACACACGTTGATCTGTTGCGTTCCGATCCCCGGTTTCTATCGGGATGGTGGAGTTTCATCGTGAACGTGGGTGATATAATCGTCCGGTTTGCGTTACACGTTCCTAGTGAAGATATGCTGAATAGTTTTTCAGCTATATCAAACTGTACGATCATAGCGGACGGTAGTGCTTTACTAAAAAATAATACTGTGGTTGATTGTTTAGAAGGCATGAATCCTTTGGCTTATTTGTTAAAATTAGCGAAAACGACTACTACTATTTGTTTTACTATGTCTAATAAGGTTCTTTTTGGTACTACTAAATCCGAACCACTTAGTTGTTTAGCTATCACGTCAGATCGAATTTTATTCAAAGTTATTATGGGT…
Cgr	MT5	JX266713	p25	Taiwan-Pum/M/T5	Citrus grandis L. Osbeck (pummelo); Taiwan	MDDETKKLKNKNKDTKEGDNVVAAESSFSSVNLHIDPTLITMNDVRQLSTQQNATLNRDLFLTLKGKYPD LPDKDKDFHIAMMLYRLAVKSSSLQSDDDTTGITYTREGVEVDLSDKLWTDVVFNSRGIGNRTNALRVWG RTNDALYLAFCRQNRNLSYGGRPLDAGIPAGYHYLCADFLTGAGLTDLECAVYIQAKEQLLKKRGADEVV VTNVRQLGKFNTR	>Cgr_MT5 ATGGACGACGAGACAAAGAAATTAAAGAACAAAAACAAGGATACGAAAGAAGGCGACAATGTTGTTGCTGCCGAGTCTTCTTTCAGTTCCGTAAACTTACACATCGATCCGACTTTGATAACGATGAACGATGTGCGTCAGTTGAGTACCCAACAGAACGCTACTTTGAACAGAGACTTATTCCTCACTTTGAAAGGGAAGTATCCTGACTTACCTGATAAAGATAAGGACTTTCACATAGCTATGATGTTGTATCGTTTAGCAGTTAAGAGTTCATCATTACAAAGCGATGACGACACCACGGGTATAACGTACACTCGGGAGGGTGTTGAAGTGGATTTGTCTGATAAACTTTGGACTGACGTCGTGTTTAACTCTAGGGGTATTGGT…
Cpa	N-1	MH615837	ORF1a		Nartia grapefruit (Citrus paradisi); South Africa: Wellington, Western Cape Province	FRPGRNNFFTSVVSGRRVSYFRPGPNGTVSVLMSDGVNTARLDVVAPAYYAYAKALGAKVRCLWESSDLDDAKIRDGQCYVRHVYDVALYFGRRVDLSVRRTLGLFPTVGALKAYLVREYGRESLKVPMRGT	>Cpa_N-1 TGTTCCGTCCTGGGCGGAATAATTTCTTCACTAGCGTCGTGAGTGGGCGGCGCGTTAGTTACTTTAGACC CGGACCTAATGGTACGGTGTCTGTTTTAATGTCGGACGGTGTCAACACGGCGCGTCTCGACGTTGTCGCT CCTGCGTACTATGCGTACGCTAAAGCGTTAGGCGCCAAAGTGCGCTGTTTGTGGGAGTCGTCCGATTTGG ACGATGCTAAAATACGTGACGGCCAGTGCTACGTTCGTCACGTGTACGACGTGGCCCTTTACTTCGGAAG GCGCGTCGATCTTTCTGTGCGCCGAACTTTGGGTTTGTTTCCCACAGTGGGTGCACTGAAAGCTTATCTT GTTCGCGAGTACGGTCGCGAATCTTTGAAGGTTCC…
Csp	N10-64	MH614391	ORF1a		Citrus sp; sweet orange cv. Madame vinous; South Africa: Wellington, Western Cape Province	FRPGRNNFFTSVVSGRRVCYFRPGPNGTVSILMSDGVNTARLDVVAPAYYEYAKALGAKVRCLWESSDLDDAKVRDGQCYVRHVYDVALYFGRRVDLSVRRALGMFPTVGALKTYLVREYGRESLKVPMRGT	>Csp_N10-64 TGTTCCGTCCTGGGCGGAATAATTTCTTTACTAGCGTCGTCAGTGGGCGGCGTGTTTGTTATTTCAGACC CGGACCTAACGGTACGGTCTCTATTCTAATGTCGGATGGTGTCAATACAGCTCGCCTCGACGTTGTCGCT CCTGCGTACTATGAGTACGCTAAAGCGTTGGGCGCCAAAGTGCGCTGCTTGTGGGAGTCGTCCGATTTGG ACGACGCTAAAGTGCGTGACGGCCAATGCTATGTTCGTCACGTGTACGACGTGGCCCTTTACTTCGGAAG GCGCGTCGATCTTTCAGTGCGCCGTGCTTTGGGCATGTTTCCCACAGTGGGCGCATTAAAGACTTACCTT GTTCGCGAGTACGGTCGCGAATCTTTGAAGGT…
Csp	N4	MK779711	ORF1a		sweet orange; China	FRPGRNNFFTSVVSGRRVSYFRPGPNGTVSVLMSDGVNTARLDVVAPAYYAYAKTLGARVRCLWESSDLDDAKVRDGQCYIRHVYDVALYFGRRVDLSVRRTLGLFPTVGALKAYLVREYGRDSLKVPMRGTYT	>Csp_N4 TGTTCCGTCCTGGGCGGAATAATTTCTTTACTAGCGTCGTCAGTGGGCGGCGCGTTAGTTACTTTAGACCCGGACCTAACGGTACGGTGTCTGTTCTAATGTCGGATGGCGTCAATACGGCGCGTCTCGACGTTGTCGCTCCCGCGTACTATGCGTACGCTAAAACGTTGGGCGCCAGAGTGCGCTGTTTGTGGGAGTCGTCCGATTTGGACGATGCTAAAGTACGTGACGGTCAATGCTACATTCGTCACGTGTACGACGTGGCCCTATATTTTGGGAGGCGCGTCGACCTTTCTGTGCGCCGCACTTTGGGTTTATTCCCCACAGTGGGTGCGTTAAAGGCTTATCTTGTTCGCGAGTACGGTCGCGACTCTTTGAAAGTTCCGATGCG…
Csp	N4	MK779711	p23		sweet orange; China	MDDTSGQTFVSVNLSDESNTASTKVENVKSEADRLEFLRKMNPFIVDALVRKTNYQGARFRARIIGVCVD CGRKHDKALKTERKCKVNNTQSQNEVAHMLMHDPVKYLNKRKARAFSNAEMFAIELVSYTKERQLAVDLA AEREKTRLARRHPIRSPEETPEHYKFGMTAKAMLPDINAVDVGDNEETSSEYPVSLSVSGGVLREHHFI	>Csp_N4 ATGGATGATACTAGCGGACAAACTTTCGTTTCTGTGAACCTTTCTGACGAAAGCAACACGGCAAGCACTAAAGTTGAAAACGTAAAATCGGAAGCGGATCGCTTGGAGTTTTTACGTAAAATGAATCCCTTTATTGTTGACGCTCTGGTGCGGAAAACCAATTATCAGGGTGCTCGCTTTCGCGCAAGAATAATAGGAGTGTGCGTGGATTGTGGTAGAAAACACGACAAGGCGCTCAAGACTGAACGTAAGTGTAAGGTCAACAACACGCAATCTCAGAACGAGGTGGCGCATATGTTGATGCACGATCCCGTTAAGTATTTGAACAAAAGAAAGGCTAGAGCCTTTTCTAACGCAGAGATGTTTGCGATTGAACTGGTTTCGTACACCA…
Csp	N4	MK779711	p18		sweet orange; China	MSGSLGNLTHVDLLRSDSRFLSGWWSFIVNVGDIIVRFALHVPNEDMLNSFSAISNCTIIADGSALLKDN TVVDRLESMNPLAYLLKLAKTTTTICFTMSNKVLFGTTKSEPLSCLAITSDRVLFKVIMGANVDDSRCGC SIWFYNNGTFQNGLTRCNNLVTLFSAT	>Csp_N4 ATGTCAGGCAGCTTGGGAAATTTAACACACGTTGATCTATTGCGTTCCGATTCCCGGTTTCTATCGGGATGGTGGAGTTTCATCGTGAACGTGGGTGATATAATTGTCCGGTTCGCGTTACACGTTCCTAATGAAGATATGCTGAATAGTTTTTCAGCTATATCGAATTGTACGATTATAGCGGATGGTAGTGCTTTACTAAAGGACAATACTGTGGTTGACCGTTTAGAAAGCATGAATCCTTTGGCTTATTTGTTAAAATTAGCGAAAACGACTACTACTATTTGTTTTACCATGTCCAATAAGGTTCTTTTTGGTACTACCAAATCCGAACCACTTAGTTGTTTAGCTATCACGTCGGATCGAGTTTTATTCAAAGTTATTATGGGCG…
Csp	N4	MK779711	p25		sweet orange; China	MDDETKKLKNKNKETKEGDEVVAAESSFGSVNLHIDPTLITMNDVRQLSTQQNAALNRDLFLALKGKYPN LPDKDKDFHIAMMLYRLAVKSSSLQSDDDTTGITYTREGVEVDLSDKLWTDIVYNSKGIGNRTNALRVWG RTNDALYLAFCRQNRNLSYGGRPLDAGIPAGYHYLCADFLTGAGLTDLECAVYIQAKEQLLKKRGADEVV VTNVRQLGKFNTR	>Csp_N4 ATGGACGACGAAACAAAGAAATTGAAGAACAAAAACAAGGAAACGAAAGAAGGCGACGAAGTTGTTGCTGCTGAGTCTTCTTTCGGTTCCGTAAACTTACACATCGATCCGACTCTGATAACGATGAACGATGTGCGTCAGTTGAGTACTCAACAGAATGCTGCTTTGAACAGGGACTTATTTCTTGCTCTGAAAGGGAAGTATCCTAACTTGCCTGACAAAGATAAGGACTTTCACATAGCTATGATGTTATACCGATTAGCGGTTAAGAGTTCATCATTGCAAAGTGATGATGACACCACGGGCATAACGTACACTCGGGAGGGTGTTGAAGTAGATTTGTCTGACAAACTTTGGACCGACATCGTGTATAATTCTAAGGGTATTGGTA…
Csp	NUagA	AB046398	ORF1a		Japan; seedling yellows strain	FRPGRNNFFTSVVSGRRVCYFRPGPNGTVSVLMSDGVNTARLDVVAPAYYAYRKSLGARVHCLWESSDLDDAKVRDGQCYIRHVYDVALYFGRRVDLSVRRTLGMYPTVGALKAYLVREYGRESLKVPMRGTYT	>Csp_NUagA TGTTCCGTCCTGGGCGGAACAATTTCTTTACTAGCGTCGTCAGTGGGCGGCGCGTTTGCTACTTCAGACCCGGACCTAATGGTACGGTGTCTGTCTTAATGTCCGATGGCGTTAATACGGCCCGTCTTGACGTCGTCGCACCCGCGTACTATGCGTACCGTAAATCGTTAGGCGCCAGAGTGCACTGTTTGTGGGAGTCGTCTGATTTGGACGACGCTAAGGTACGTGACGGTCAATGCTATATTCGTCACGTGTATGACGTGGCCCTTTACTTTGGGAGGCGCGTCGATCTTTCTGTGCGCCGCACTTTAGGCATGTATCCCACAGTGGGTGCATTAAAGGCTTACCTTGTTCGCGAGTATGGTCGCGAATCTTTGAAGGTTCCGAT…
Csp	NUagA	AB046398	p23		Japan	MDDTSGQTFISVNLSDESNTASTEIKTVSSEADRLEFLRKMNPFIIDALIRKNSYQGARFRARIIGVCVD CGRKHDKASRTERKCKVNNTQSQNEVAHMLMHDPVKYLNKRKARAFSNAEMFAIDLVMHTKERQLAVDLA AEREKTRLARRHPMRSPEETPEHYKFGMTAKAMLPDINAVDVGDNEDTSSEYPVSLSVSGGVLREHHFI	>Csp_NUagA ATGGACGATACTAGCGGACAAACTTTTATTTCTGTGAACCTTTCTGACGAAAGCAACACAGCTAGTACTGAAATCAAAACCGTAAGTTCAGAAGCGGATCGCTTGGAATTTTTACGGAAAATGAATCCCTTCATTATCGACGCTTTGATACGGAAAAATAGTTATCAAGGCGCTCGTTTTCGCGCGAGAATAATAGGAGTGTGCGTGGATTGTGGTAGAAAACACGATAAGGCATCGAGGACTGAACGTAAGTGTAAGGTCAACAATACGCAGTCTCAGAACGAGGTGGCGCATATGTTAATGCACGATCCCGTAAAATATTTAAATAAAAGAAAAGCTAGAGCCTTTTCTAACGCAGAGATGTTTGCGATCGATTTGGTTATGCACA…
Csp	NUagA	AB046398	p18		Japan	MSGSLGNLTHVDLLRSDSRFLSGWWSFIVNVGDIIVRFALHVPSEDMLNSFSAISNCTIIADGSALLKDN TVVDRLESMNPLAYLLKLAKTTTTICFTMSNKVLFGTTKSEPLSCLAITSDRVLFKVIMGTNVDDSRCGC SIWFYNNGTFQNGLTRCNNLVALFSAT	>Csp_NUagA ATGTCAGGCAGCTTGGGAAATTTAACACACGTTGATCTATTACGTTCTGATTCTCGATTTCTATCGGGATGGTGGAGTTTCATCGTGAACGTGGGTGATATAATCGTTCGGTTTGCGTTACATGTTCCTAGTGAAGATATGCTGAATAGCTTTTCAGCTATATCGAATTGTACGATCATAGCAGACGGTAGTGCTTTACTAAAGGACAACACTGTGGTTGACCGTTTAGAGAGCATGAATCCTTTGGCTTATTTGTTAAAATTAGCGAAAACGACTACTACTATTTGTTTTACTATGTCTAATAAGGTTCTTTTTGGTACTACTAAATCCGAACCGCTTAGTTGTTTAGCTATCACGTCGGATCGAGTTTTATTCAAAGTTATTATGG…
Csp	NUagA	AB046398	p25		Japan	MDDETKKLKNKNKETKEGDDVVAAESSFGSLNLHIDPTLIAMNDVRQLGTQQNAALNRDLFLTLKGKYPN LSDKDKDFHLAMMLYRLAVKSSSLQSDDDTTGITYTREGVEVDLSDKLWTDVVFNSKGIGNRTNALRVWG RSNDALYLAFCRQNRNLSYGGRPLDAGIPAGYHYLCADFLTGAGLTDLECAVYIQAKEQLLKKRGADEVV VTNVRQLGKFNTR	>Csp_NUagA ATGGACGACGAGACAAAGAAATTGAAGAACAAAAACAAGGAAACGAAAGAAGGCGACGATGTTGTTGCAGCGGAGTCTTCTTTCGGTTCCTTAAACTTACACATCGATCCGACTCTAATAGCGATGAACGATGTGCGTCAGTTAGGTACCCAACAGAACGCCGCTTTGAACAGAGATTTGTTCCTTACTTTGAAAGGGAAGTATCCTAATTTGTCTGATAAAGATAAGGACTTTCACTTAGCTATGATGTTGTATCGTTTAGCGGTTAAAAGTTCATCATTGCAAAGTGACGACGACACCACGGGCATAACGTACACTCGGGAGGGCGTCGAAGTGGATTTGTCTGACAAACTTTGGACTGACGTCGTGTTTAATTCTAAGGGTATCG…
Cre	P10	GQ475611	ORF1a		Citrus reticulata (Nagpur mandarin; India: Katol, Maharashtra	FRPGRNNFFTSVVSGRRVSYFRPGPNGTVSVLMSDGVNTARLDVVAPAYYAYAKALGAKVRCLWESSDLDDAKIRDGQCYVRHVYDVALYFGRRVDLSVRRTLGLFPTVGALKAYLVREYGRESLKVPMRGTYT	>Cre_P10 TGTTCCGTCCTGGGCGGAATAATTTCTTCACTAGCGTCGTTAGTGGGCGGCGCGTTAGTTACTTTAGACC CGGACCTAATGGTACGGTGTCTGTTTTAATGTCGGACGGTGTCAACACGGCGCGTCTCGACGTTGTCGCT CCTGCGTACTATGCGTACGCTAAAGCGTTAGGCGCCAAAGTGCGCTGTTTGTGGGAGTCGTCCGATTTGG ACGATGCTAAAATACGTGACGGCCAGTGCTACGTTCGTCACGTGTACGACGTGGCCCTTTACTTCGGAAG GCGCGTCGATCTTTCTGTGCGCCGAACTTTGGGTTTGTTTCCCACAGTGGGTGCACTAAAAGCTTATCTT GTTCGCGAGTACGGTCGCGAATCTTTGAAGGTTCC…
Csi	P7	GQ475610	ORF1a		Citrus sinensis (Mossambi sweet orange; India: agriculture college farm, Pune of Maharashtra	FRPGRNNFFTSVVSGRRVSYFRPGPNGTVSVLMSDGVNTARLDVVAPAYYAYAKALGARVRCLWESSDLDDAKIRDGQCYVRHVYDVALYFGRRVDLSVRRTLGLFPTVGALKAYLVREYGRESLKVPMRGTYT	>Csi_P7 TGTTCCGTCCTGGGCGGAATAATTTCTTCACTAGCGTCGTCAGTGGGCGGCGCGTTAGTTACTTTAGACC CGGACCTAATGGTACGGTGTCTGTTTTAATGTCGGACGGTGTCAACACGGCGCGTCTCGACGTTGTCGCT CCTGCGTACTATGCGTACGCTAAAGCGTTAGGCGCCAGAGTGCGCTGTTTGTGGGAGTCGTCCGATTTGG ACGATGCTAAAATACGTGACGGCCAGTGCTACGTTCGTCACGTGTACGACGTGGCCCTTTACTTCGGAAG GCGCGTCGATCTTTCTGTGCGCCGAACTTTGGGTTTGTTTCCCACAGTGGGTGCACTAAAAGCTTATCTT GTTCGCGAGTACGGTCGCGAATCTTTGAAGGTTCCT…
Cpa	PB61	AJ298843	p23		Citrus paradisi cv Marsh (grapefruit); Australia:NSW; severe tristeza stem pitting	MNDTSGQTFVSVNLSDESNTASTRVENVKSEADRLEFLRKMNPLIIDALVRKTNYQGARFRARIIGVCVDCGRKHDKALKTERKCKVNNTQSQNEVAHMLMHDPVKYLNKRKARAFSNAEMFAIELVLYTKEKQLAVDLAAEREKTRLARRHPMRSPEETPEHYKFGMTASAMLPELNAVGVGDNEDTSSEYPVSLSVSGGVLREHHFI	>Cpa_PB61 ATGAACGATACTAGCGGACAAACTTTCGTTTCTGTGAACCTTTCTGACGAAAGCAACACAGCGAGCACTA GAGTTGAAAACGTAAAATCGGAAGCGGATCGCTTGGAGTTTTTACGTAAAATGAATCCCTTAATTATTGA CGCTCTGGTGCGGAAAACCAATTATCAGGGCGCTCGCTTTCGTGCGAGAATAATAGGAGTATGCGTGGAT TGTGGTAGAAAACACGACAAGGCGCTCAAGACTGAACGTAAGTGTAAGGTCAACAATACGCAGTCTCAGA ACGAGGTGGCGCATATGTTGATGCACGATCCCGTTAAATATTTAAACAAAAGAAAGGCTAGAGCCTTTTC TAACGCAGAGATGTTTGCGATTGAATTGGTTTTG…
Csp	PSTS	KU720382	ORF1A	HU-PSTS	sweet orange grafted on P. trifoliata Raf.; China: Hunan	FRPGRNNFFTSVVSGRRVSYFRPGPNGTVSVLMSDGVNTARLDVVAPAYYAYAKALGAKVRCLWESSDLDDTKIRDGQCYVRHVYDVALYFGRRVDLSVRRTLGLFPTVGALKAYLVREYGRESLKVPMRGTYT	>Csp_PSTS TGTTCCGTCCTGGGCGGAATAATTTCTTCACTAGCGTCGTCAGTGGGCGGCGCGTTAGTTACTTTAGACCCGGACCTAATGGTACGGTGTCTGTTTTAATGTCGGACGGTGTCAACACAGCTCGTCTCGACGTCGTCGCTCCTGCGTACTATGCGTACGCTAAAGCGTTAGGCGCCAAAGTGCGCTGTTTGTGGGAGTCGTCCGATTTGGACGATACTAAAATACGTGACGGCCAATGCTACGTTCGTCACGTGTACGACGTGGCCCTTTACTTCGGAAGGCGCGTCGATCTTTCTGTGCGCCGGACTTTGGGTTTGTTTCCCACTGTGGGTGCGCTAAAAGCTTATCTTGTTCGCGAGTACGGTCGCGAATCTTTGAAGGTTCCGATG…
Csp	PSTS	KU720382	p23	HU-PSTS	sweet orange grafted on P. trifoliata Raf.; China: Hunan	MDDTSGQTFISVNLSDESNTASTEIKTVSSEADRLEFLRKMNPFIIDALIRKNSYQGARFRARIIGVCVD CGRKHDKASRTERKCKVNNTQSQNEVAHMLMHDPVKYLNKRKARAFSNAEMFAIDLVMHTKERQLAVDLA AEREKTRLARRHPMRSPEETPEYYKFGMTAKAMLPDINAIDVGNNEDTSSEYPVSLSVSGGVLREHHFI	>Csp_PSTS ATGGACGATACTAGCGGACAAACTTTTATTTCTGTGAACCTTTCTGACGAAAGCAACACAGCTAGTACTGAAATCAAAACCGTAAGTTCGGAAGCGGATCGCTTAGAATTTTTACGGAAAATGAATCCCTTTATTATCGACGCCTTGATACGGAAAAATAGTTATCAGGGTGCTCGCTTTCGCGCGAGAATAATAGGAGTGTGCGTGGATTGTGGTAGAAAACACGATAAGGCATCGAGGACTGAACGTAAGTGTAAAGTCAACAATACACAATCTCAGAACGAGGTGGCGCATATGTTAATGCACGATCCCGTGAAATATTTAAATAAAAGAAAAGCTAGAGCTTTTTCTAACGCAGAGATGTTTGCGATCGATTTGGTTATGCATAC…
Csp	PSTS	KU720382	p18	HU-PSTS	sweet orange grafted on P. trifoliata Raf.; China: Hunan	MSGSLGNLTHVDLLRSDSRFLSGWWSFIVNVGDIIVRFALHVPSEDMLNSFSAISNCTIIADGSALLKDN TVVDRLESMNPLAYLLKLAKTTTTICFTMSNKVLFGTTKSEPLSCLAITSDRVLFKVIMGTNVDDSRCGC SIWFYNNGTFQNGLTRCNNLVALFSAT	>Csp_PSTS ATGTCAGGCAGCTTGGGAAATTTAACACACGTTGATCTATTGCGTTCTGATTCTCGATTTCTATCGGGATGGTGGAGTTTCATCGTGAACGTGGGTGATATAATCGTTCGGTTTGCGTTACATGTTCCTAGTGAAGATATGCTGAATAGCTTTTCAGCTATATCGAATTGTACGATCATAGCAGACGGTAGTGCTTTACTAAAGGACAACACTGTGGTTGACCGTTTAGAGAGCATGAATCCTTTGGCTTATTTGTTAAAATTAGCGAAAACGACTACTACTATTTGTTTTACTATGTCTAATAAGGTTCTTTTTGGTACTACTAAATCCGAACCGCTTAGTTGTTTAGCTATCACGTCGGATCGAGTTTTATTCAAAGTTATTATGGG…
Csp	PSTS	KU720382	p25	HU-PSTS	sweet orange grafted on P. trifoliata Raf.; China: Hunan	MDDETKKLKNKNKETKEGDDVVAAESSFGSLNFHIDPTLIAMNDVRQLSTQQNAALNRDLFLTLKGKYPN LSDKDKDFHLAMMLYRLAVKSSSLQSDDDTTGITYTREGVEVDLSDKLWTDVVFNSKGIGNRTNALRVWG RSNDALYLAFCRQNRNLSYGGRPLDAGIPAGYHYLCADFLTGAGLTDLECAVYIQAKEQLLKKRGADEVV VTNVRQLGKFNTR	>Csp_PSTS ATGGACGACGAGACAAAGAAATTGAAGAACAAAAACAAGGAAACGAAAGAGGGCGACGATGTTGTTGCAGCGGAGTCTTCTTTCGGTTCCTTAAACTTCCACATCGATCCGACTCTGATAGCGATGAACGATGTGCGTCAGTTAAGTACCCAACAGAACGCCGCTTTGAACAGAGATTTGTTCCTTACTTTGAAAGGGAAGTATCCTAATTTGTCTGATAAAGATAAGGACTTTCACTTAGCTATGATGTTGTATCGTTTAGCGGTTAAGAGTTCATCATTGCAAAGTGACGACGACACCACGGGCATAACGTACACTCGGGAGGGCGTCGAAGTGGATTTGTCTGACAAACTTTGGACTGACGTCGTGTTTAATTCTAAGGGTATCGG…
Cre	RB-AT35	KU358530	ORF1a	CA-RB-AT35	Citrus reticulata Blanco 'Shiranui' (Dekopon); USA: Orange Cove, CA	FRPARNNFFTSVVSGRRVCYYRPGPCGTVSVLMSDGVNTARLDVVAPAYYAYAKSLGAKVRFLWESSDLDDAKVRDGQCYVRHVFDVALYFGRRADLSVRRALGMYPTVGALKAYLVREYGRDSLKVPMRGTYT	>Cre_RB-AT35 TGTTCCGCCCAGCGCGGAACAATTTTTTCACTTCCGTCGTCAGCGGACGACGCGTTTGCTACTACAGACCCGGTCCGTGTGGTACGGTGTCTGTTTTAATGTCGGACGGTGTTAACACAGCACGTCTCGACGTTGTTGCTCCGGCGTACTATGCGTACGCTAAATCTTTGGGCGCCAAAGTGCGCTTTTTGTGGGAGTCGTCCGACTTGGACGACGCTAAAGTTCGTGACGGTCAATGTTATGTCCGTCATGTGTTCGACGTGGCTCTCTACTTTGGGAGACGCGCCGACCTTTCCGTGCGTAGAGCATTGGGCATGTACCCCACAGTGGGTGCATTAAAAGCTTATCTTGTTCGCGAGTACGGTCGCGATTCTCTTAAGGTTCCT…
Cre	RB-AT35	KU358530	p23	CA-RB-AT35	Citrus reticulata Blanco 'Shiranui' (Dekopon); USA: Orange Cove, CA	MDSTSGQTFVSVNLSDESNTASTAVRTVSSEADRLEFLRKMNPFIIDALVRKTNYQGARFRAKIIGVCVD CGRKHDKGLKTERKCKVNNTQSQNEVAHMLMHDPVKYLNKGKARAFSNAEMFAIDLVMYTKEKQLAVNLA AEREKTRLARRHPMRSPEETPEFYKFGITAKAMLPNINAVDVGDNEDTSSEYPVSLSVSDGVLREHHFI	>Cre_RB-AT35 ATGGATAGTACTAGCGGACAAACTTTCGTTTCTGTGAACCTTTCTGACGAAAGCAACACAGCAAGTACTGCAGTTAGAACCGTAAGTTCGGAAGCTGATCGCTTGGAATTTTTACGAAAAATGAACCCCTTTATCATCGACGCTTTGGTACGGAAAACCAATTATCAGGGTGCTCGCTTTCGCGCAAAAATAATAGGAGTATGCGTAGATTGTGGTAGAAAACACGATAAGGGGTTGAAGACCGAACGTAAATGTAAGGTCAATAATACACAGTCTCAGAACGAGGTGGCGCATATGTTAATGCACGATCCCGTTAAGTATTTAAATAAAGGAAAGGCTAGAGCCTTTTCTAACGCAGAGATGTTTGCAATCGATTTGGTTATGTA…
Cre	RB-AT35	KU358530	p18	CA-RB-AT35	Citrus reticulata Blanco 'Shiranui' (Dekopon); USA: Orange Cove, CA	MSGSLGNLTHVDLLRSDSRFISGWWSFIVNVGDIIVRFALHVPSEEMLNDFSAISNCTIIADGSALLKDN TVVDRLEGVNPLAYLLKLAKTTTTICFTMSNKVLFGTTKSEPLSCLAITSDRVLFKVVMGTNVDDTRCGC SIWFYNNGVFRNGLTRCDNLVTLFSAT	>Cre_RB-AT35 ATGTCAGGCAGCTTGGGAAATTTAACACACGTTGATTTATTGCGTTCTGATTCTCGATTCATATCGGGATGGTGGAGTTTCATTGTGAACGTAGGCGATATAATCGTCCGGTTTGCGTTACACGTTCCTAGCGAAGAAATGCTGAATGATTTTTCAGCTATATCGAATTGCACAATCATAGCGGACGGTAGTGCTTTACTAAAAGACAACACCGTAGTTGATCGTTTAGAAGGCGTGAACCCCTTGGCTTATTTGTTAAAATTAGCGAAAACGACTACTACTATTTGTTTTACTATGTCTAATAAGGTTCTTTTTGGTACTACTAAATCCGAACCGCTTAGTTGTTTAGCCATTACGTCGGATCGAGTTTTATTCAAAGTTGTTAT…
Cre	RB-AT35	KU358530	p25	CA-RB-AT35	Citrus reticulata Blanco 'Shiranui' (Dekopon); USA: Orange Cove, CA	MDDETKKLKNKNKETKEGDDVVAAESSFGSLNLHIDPTLIAMNDVRQLGTQQNAALNRDLFLTLKGKYPN LPDKDKDFHIAMMLYRLAVKSSSLQSDDDTTGVTYTREGVEVELSDKLWTDVVFNSKGIGNRTNALRVWG RTNDALYLAFCRQNRNLSYGGRPLDAGIPAGYHYLCADFLTGAGLTDLECAVYLQAKEQLLKKRGADEVV VTNVRQLGKFNTR	>Cre_RB-AT35 ATGGACGACGAAACAAAGAAATTGAAGAACAAAAACAAGGAAACGAAAGAAGGCGACGATGTTGTTGCAGCTGAGTCTTCTTTCGGTTCGTTAAACTTACACATCGATCCGACTCTGATAGCGATGAACGATGTGCGTCAGTTGGGTACCCAACAGAATGCTGCTTTGAATAGAGATTTGTTTCTTACCTTGAAAGGGAAGTATCCCAACTTACCTGACAAAGATAAAGACTTTCACATAGCTATGATGTTATATCGTTTAGCAGTTAAGAGTTCATCATTACAAAGCGACGATGATACCACGGGTGTGACGTACACTCGGGAAGGTGTTGAAGTGGAGTTGTCTGACAAACTTTGGACAGACGTCGTGTTTAACTCTAAGGGTAT…
Cre	RL1	MF078626	ORF1a		Citrus reticulata; India: Rumtek, East Sikkim, Sikkim	FRPGRNNFFTSVVSGRRVSYFRPGPNGTVSVLMSDGVNTARLDVVAPAYYAYAKALGAKVRCLWESSDLDDAKIRDGQCYVRHVYDVALYFGRRVDLSVRRTLGLFPTVGALKAYLVREYGRESLKVPMRGTYT	>Cre_RL1 TGTTCCGTCCTGGGCGGAATAATTTCTTCACTAGCGTCGTTAGTGGGCGGCGCGTTAGTTACTTTAGACC CGGACCTAATGGTACGGTGTCTGTTTTAATGTCGGATGGTGTCAACACGGCGCGTCTCGACGTTGTCGCT CCTGCGTACTATGCGTACGCTAAAGCGTTAGGCGCCAAAGTGCGCTGTTTGTGGGAGTCGTCCGATTTGG ACGATGCTAAAATACGTGACGGCCAGTGCTACGTTCGTCACGTGTACGACGTGGCCCTTTACTTCGGAAG GCGCGTCGATCTTTCTGTGCGCCGAACTTTGGGTTTGTTTCCCACAGTGGGTGCACTAAAAGCTTATCTT GTTCGCGAGTACGGTCGCGAATCTTTGAAGGTTCC…
Cre	RS4	MF078624	ORF1a		Citrus reticulata; India: Rumtek, East Sikkim, Sikkim	FRPGRNNFFTSVVSGRRVSYFRPGPNGTVSVLMSDGVNTARLDVVAPAYYAYAKALGAKVRCLWESSDLDDAKIRDGQCYVRHVYDVALYFGRRVDLSVRRTLGLFPTVGALKAYLVREYGRESLKVPMRGTYT	>Cre_RS4 TGTTCCGTCCTGGGCGGAATAATTTCTTCACTAGCGTCGTTAGTGGGCGGCGCGTTAGTTACTTTAGACC CGGACCTAATGGTACGGTGTCTGTTTTAATGTCGGACGGTGTCAACACGGCGCGTCTCGACGTTGTCGCT CCTGCGTACTATGCGTACGCTAAAGCGTTAGGCGCCAAAGTGCGCTGTTTGTGGGAGTCGTCCGATTTGG ACGATGCTAAAATACGTGACGGCCAGTGCTACGTTCGTCACGTGTACGACGTGGCCCTTTACTTCGGAAG GCGCGTCGATCTTTCTGTGCGCCGAACTTTGGGTTTGTTTCCCACAGTGGGTGCACTAAAAGCTTATCTT GTTCGCGAGTACGGTCGCGAATCTTTGAAGGTTCC…
Cme	S1	KU589212	ORF1A	CA-S1-L	Citrus medica L. (S1-citron; USA: Exeter, CA	FRPARNNFFTSVVSGRRVCYYRPGPNGTVSIFMSDGTNTARLDVVAPAYYAYARALGTKARCLWESSDLDDAKVRDGQCYVRHVYDVALYYGRRVDLSTCRALGMYPTVGALKAYLVREYGRDSLKVPMRGTYT	>Cme_S1 AGTTTCGTCCCGCGCGGAACAATTTTTTCACTTCCGTCGTCAGCGGACGGCGTGTTTGTTACTATAGACCCGGGCCTAACGGTACGGTGTCTATCTTTATGTCGGACGGTACTAATACGGCGCGTCTCGACGTCGTCGCTCCTGCGTATTACGCGTATGCTAGAGCTTTGGGTACCAAAGCCCGTTGCTTGTGGGAGTCGTCCGATTTGGACGATGCTAAAGTGCGTGACGGTCAATGTTATGTCCGTCACGTGTACGACGTGGCTCTTTATTATGGGAGGCGCGTTGACCTTTCTACGTGCCGCGCCTTGGGTATGTATCCCACGGTAGGCGCTTTGAAAGCTTATCTTGTTCGCGAGTATGGTCGCGACTCTTTAAAGGTTCCTATGCG…
Cme	S1	KU589212	P23	CA-S1-L	Citrus medica L. (S1-citron; USA: Exeter, CA	MDDTSGQTFVSVNLSDESNTASTKVENVKSEADRLEFLRKMNPFIIDALVRKTNYQGARFRARIIGVCVD CGRKHDKALKTERKCKVNNTQSQNEVAHMLMHDPVKYLNKRKARAFSNAEMFAIELVSHTKERQLAVDLA AEREKTRLARRHPMRSPEETPEHYKFGMTAKAMLPDVNAVDVGDNEETSSEYPVSLSISGGVLREHHFI	>Cme_S1 ATGGATGATACTAGCGGACAAACTTTCGTTTCTGTGAACCTTTCTGACGAAAGCAACACGGCAAGCACTAAAGTTGAAAACGTAAAATCGGAAGCGGATCGCTTGGAGTTTTTACGTAAAATGAATCCCTTTATTATTGACGCTCTGGTGCGGAAAACCAATTATCAGGGTGCTCGCTTTCGCGCGAGAATAATAGGAGTGTGCGTGGATTGTGGTAGAAAACACGACAAGGCGCTCAAGACTGAACGTAAGTGTAAGGTCAACAATACGCAATCTCAGAACGAGGTGGCGCATATGTTGATGCATGATCCCGTTAAGTATTTAAACAAAAGAAAGGCTAGAGCCTTTTCTAACGCAGAGATGTTTGCGATTGAATTGGTTTCGCACACCA…
Cme	S1	KU589212	P18	CA-S1-L	Citrus medica L. (S1-citron; USA: Exeter, CA	MSGSLGNLTHVDLLRSDSRFLSGWWSFIVNVGDIIVRFALHVPNEDMLNSFSAISNCTIIADGSALLKDN TVVDRLESMNPLAYLLKLAKTTTTICFTMSNKVLFGTTKSEPLSCLAITSDRVLFKVIMGTNVDDSRCGC SIWFYNNGTFQNGLIRCNNLVALFSAT	>Cme_S1 ATGTCAGGCAGCTTGGGAAATTTAACACACGTTGATCTGTTGCGTTCCGATTCCCGGTTTTTATCGGGATGGTGGAGTTTCATCGTGAACGTGGGTGATATAATAGTCCGGTTTGCGTTACACGTTCCTAATGAAGATATGCTGAATAGTTTTTCAGCTATATCGAATTGTACGATCATAGCGGACGGTAGTGCCTTACTAAAAGACAATACCGTGGTTGATCGTTTAGAAAGCATGAATCCTTTGGCTTATTTGTTAAAATTAGCGAAAACGACTACTACTATTTGTTTTACTATGTCTAATAAGGTTCTTTTTGGTACTACTAAATCCGAACCACTTAGTTGTTTAGCTATCACGTCAGATCGAGTTTTATTCAAAGTTATTATGGGTA…
Cme	S1	KU589212	P25	CA-S1-L	Citrus medica L. (S1-citron; USA: Exeter, CA	MDDETKKLKNKTKETKDGDDVVAAESSFGSINLHIDPTLIAMNDVRQLGTQQNTALNRDLFLTLKGKHPD LPDKDKDFHIAMMLYRLAVKSSSLQSDDDTTGITYTREGVEVDLPDKLWTDVVFNSKGIGNRANALRVWG RTNDALYLAFCRQNRNLSYGGRPLDAGIPAGYHYLCADFLTGAGLTDLECAVYIQAKEQLLKKRGADEVV VTNVRQLGKFNTR	>Cme_S1 ATGGACGACGAAACAAAGAAATTGAAGAACAAAACCAAGGAAACGAAAGATGGCGACGACGTTGTTGCAGCTGAGTCTTCTTTCGGTTCCATAAACTTACACATCGATCCAACTTTGATAGCGATGAATGACGTGCGTCAGTTGGGTACCCAACAGAACACTGCTTTAAACAGAGACTTATTTCTCACTTTGAAAGGGAAGCATCCTGACTTACCTGATAAAGATAAGGACTTTCACATAGCTATGATGTTGTATCGTTTAGCAGTTAAGAGTTCATCATTACAAAGCGATGACGACACTACGGGTATAACGTACACTCGGGAGGGTGTTGAAGTGGATTTGCCTGACAAACTTTGGACTGACGTCGTGTTTAACTCCAAGGGTATTGGCA…
Csp	SG29	KC748392	ORF1a		sweet orange; cultivar: Sanquinello; Italy	FRPGRNNFFTSVVSGRRVSYFRPGPNGTVSVLMSDGVNTARLDVVAPAYYAYAKALGAKVRCLWESSDLDDAKIRDGQCYVRHVCDVALYFGRRVDLSVRRTLGLFPTVGALKAYLVREYGRESLKVPMRGTYT	>Csp_SG29 TGTTCCGTCCTGGGCGGAATAATTTCTTCACTAGCGTCGTTAGTGGGCGGCGCGTTAGTTACTTTAGACCCGGACCTAATGGTACGGTGTCTGTTTTAATGTCGGACGGTGTCAACACGGCGCGTCTCGACGTTGTCGCTCCTGCGTACTACGCGTACGCTAAAGCGTTAGGCGCCAAAGTGCGCTGTTTGTGGGAGTCGTCCGATTTGGACGATGCTAAAATACGTGACGGCCAATGCTACGTTCGTCACGTGTGCGACGTGGCCCTTTACTTCGGAAGGCGCGTCGATCTTTCTGTGCGCCGAACTTTGGGTTTGTTTCCCACAGTGGGTGCACTAAAAGCTTATCTTGTTCGCGAGTACGGTCGCGAATCTTTGAAGGTTCCGATG…
Csp	SG29	KC748392	p23		sweet orange; cultivar: Sanquinello; Italy	MDDTSGQTFISVNLSDESNTASTEIKAVSSEADRLEFLRKMNPFIIDALIRKNSYQGARFRARIIGVCVD CGRKHDKASRTERKCKVNNTQSQNEVAHMLMHDPVKYLNKRKARAFSNAEMFAIDLVMHTKERQLAVDLA AEREKTRLARRHPMRSPEETPEHYKFGMTAKAMLPDINAVDVGDNEDTSSEYPVSLSVSGGVLREHHFI	>Csp_SG29 ATGGACGATACTAGCGGACAAACTTTTATTTCTGTGAACCTTTCTGACGAGAGCAACACAGCTAGTACTGAAATCAAAGCCGTAAGTTCGGAAGCGGATCGCTTGGAATTTTTACGGAAAATGAATCCCTTCATTATCGACGCTTTGATACGGAAAAATAGTTATCAAGGCGCTCGCTTTCGCGCGAGAATAATAGGAGTGTGCGTGGATTGTGGTAGAAAACACGATAAGGCATCGAGGACTGAACGTAAGTGTAAGGTCAACAATACGCAGTCTCAGAACGAGGTGGCGCATATGTTAATGCACGATCCCGTAAAATATTTAAATAAAAGAAAAGCTAGAGCCTTTTCTAACGCAGAGATGTTTGCGATCGATTTGGTTATGCACAC…
Csp	SG29	KC748392	p18		sweet orange; cultivar: Sanquinello; Italy	MSGSLGNLTHVDLLRSDSRFLSGWWSFIVNVGDIIVRFALHVPSEDMLNSFSAISNCTIIADGSALLKDN TVVDRLESMNPLAYLLKLAKTTTTICFTMSNKVLFGTTKSEPLSCLAITSDRVLFKVIMGTNVDDSRCGC SIWFYDNGTFQNGLTRCNNLVALFSAT	>Csp_SG29 ATGTCAGGCAGCTTGGGAAATTTAACACACGTTGATCTACTGCGTTCTGATTCTCGATTTCTATCGGGATGGTGGAGTTTCATCGTGAACGTGGGTGATATAATCGTTCGGTTTGCGTTACATGTTCCTAGTGAAGATATGCTGAATAGCTTTTCAGCTATATCGAATTGTACGATCATAGCAGACGGTAGTGCTTTACTAAAGGACAACACTGTGGTTGACCGTTTAGAGAGCATGAATCCTTTGGCTTATTTGTTAAAATTAGCGAAAACGACTACTACTATTTGTTTTACTATGTCTAATAAGGTTCTTTTTGGTACTACTAAGTCTGAACCGCTTAGTTGTTTAGCTATCACGTCGGATCGAGTTTTATTCAAAGTTATTATGGG…
Csp	SG29	KC748392	p25		sweet orange; cultivar: Sanquinello; Italy	MDDETKKLKNKNKEAKEGDDVVAAESSFGSLNFHIDPTLIAMNDVRQLSTQQNAALNRDLFLTLKGKYPN LSDKDKDFHLAMMLYRLAVKSSSLQSDDDTTGITYTREGVEVDLSDKLWTDVVFNSKGIGNRTNALRVWG RSNDALYLAFCRQNRNLSYGGRPLDAGIPAGYHYLCADFLTGAGLTDLECAVYIQAKEQLLKKRGADEIV VTNVRQLGKFNTR	>Csp_SG29 ATGGACGACGAGACAAAGAAATTGAAGAACAAAAACAAGGAAGCGAAAGAAGGCGACGATGTTGTTGCAGCGGAGTCTTCTTTCGGTTCCTTAAACTTCCACATCGATCCGACTCTGATAGCGATGAACGATGTGCGTCAGTTAAGTACCCAACAGAACGCCGCTTTGAACAGAGATTTGTTCCTTACTTTGAAAGGGAAGTATCCTAATTTGTCTGATAAAGACAAAGACTTTCACTTAGCTATGATGTTGTATCGTTTAGCGGTTAAGAGTTCATCATTGCAAAGTGACGACGACACCACGGGCATAACGTACACTCGGGAGGGCGTCGAAGTGGATTTGTCTGACAAACTTTGGACTGACGTCGTGTTTAATTCTAAGGGTATCGG…
Cau	SP	EU857538	ORF1a	NZ-M16	Citrus aurantifolia; New Zealand	FRPGRNNFFTSVVSGRRVCYFRPGPNGTVSLLMSDGVNTARLDVVAPAYYEYAKALGAKVRCLWESSDLDDAKVRDGQCYVRHVYDVALYFGRRVDLSVRRTLGMFPTVGALKTYLVREYGRESLKVPMRGTYT	>Cau_SP TGTTCCGTCCTGGGCGGAATAATTTCTTTACTAGCGTCGTCAGTGGGCGGCGTGTTTGTTACTTCAGACCCGGACCTAACGGTACGGTCTCTCTTCTAATGTCGGATGGTGTCAATACAGCTCGCCTCGACGTCGTCGCTCCTGCGTACTATGAGTACGCTAAAGCGTTGGGCGCCAAAGTGCGCTGTTTGTGGGAGTCGTCCGACTTGGACGACGCTAAAGTGCGTGACGGCCAATGCTATGTTCGTCACGTGTACGACGTGGCCCTTTACTTCGGAAGGCGCGTCGATCTTTCAGTGCGCCGTACTTTGGGCATGTTTCCCACAGTGGGCGCATTAAAGACTTACCTTGTTCGCGAGTACGGTCGCGAATCTTTGAAGGTTCCGATGCG…
Cau	SP	EU857538	p23		Citrus aurantifolia; New Zealand	MDDTSGQTFVSVNLSDESNTASTEVKTVSLEAGRLEFLRKMNPFIIDALIRKTTYQGARFRARIIGVCMD CGRKHDKASRTERKCKVNNTQSQNEVAHMLMHDPVKYLKKRKARAFSNAEMFAIDLVMHTKERQLAVDLA AERERTRLARRHPMRSPEETPEHYKFGMTAKATLPDINAIDVGDNEDTSSEYPVSLSVSGGVLREHHFI	>Cau_SP ATGGACGATACTAGCGGACAAACTTTCGTTTCTGTGAACCTTTCTGACGAAAGCAACACAGCTAGCACTGAAGTCAAAACCGTAAGTTTGGAAGCGGGTCGCTTGGAATTTTTACGGAAAATGAATCCCTTTATTATCGACGCCTTGATACGGAAAACCACTTATCAGGGTGCTCGCTTTCGCGCGAGAATAATAGGAGTGTGCATGGATTGTGGTAGAAAACACGATAAGGCATCGAGGACTGAACGTAAGTGTAAAGTCAACAATACGCAATCTCAGAACGAGGTGGCGCATATGTTAATGCACGATCCCGTGAAATATTTAAAGAAAAGAAAAGCTAGAGCTTTTTCTAACGCAGAGATGTTTGCGATCGATTTGGTTATGCATACCA…
Cau	SP	EU857538	p18		Citrus aurantifolia; New Zealand	MSGSLGNLTHVDLLRSDSRFVSGWWSFIVNVGDIIVRFALHVPSEDVLNSFSAVSNCTIIADGSALLKDN TVVDRLESMNPLAYLLKLAKTTTTICFTMSNKVLFGTTKSEPLSCLAITSDRVLFKVIMGTNVDDSRCGC SIWFYNNGMFQNGLTRCNNLVALFSAT	>Cau_SP ATGTCAGGCAGCTTGGGAAATTTAACACACGTTGATCTATTGCGTTCTGATTCCCGGTTTGTATCGGGATGGTGGAGTTTCATCGTGAACGTGGGTGATATAATCGTTCGGTTTGCGTTACACGTTCCTAGTGAAGATGTGCTGAACAGCTTTTCAGCTGTATCGAATTGTACGATCATAGCGGACGGTAGTGCTTTACTAAAAGACAACACCGTGGTTGACCGTTTAGAGAGCATGAACCCTTTGGCTTATTTGTTAAAATTAGCGAAAACGACTACTACTATTTGTTTTACTATGTCTAATAAGGTTCTTTTTGGTACTACTAAATCCGAACCGCTTAGTTGTTTAGCTATTACATCGGACCGAGTTTTATTCAAAGTTATTATGGGTA…
Cau	SP	EU857538	p25		Citrus aurantifolia; New Zealand	MDDETKKLKNKNKEVKEGDDVVAAESSFGSVNLHIDPTLIAMNDVRQLGTQQNAALNRDLFLTLKGKYPN LSDKDKDFHIAMMLYRLAVKSSSLQSDDDTTGITYTREGVEVDLSDKLWTDIVFNSKGIGNRANALRVWG RTNDALYLAFCRQNRNLSYGGRPLDAGIPAGYHYLCADFLTGAGLTDLECAVYIQAKEQLLKKRGADEVV VTNVRQLGKFNTR	>Cau_SP ATGGACGACGAGACAAAGAAATTGAAGAACAAAAACAAGGAAGTGAAAGAAGGCGACGATGTTGTTGCAGCGGAGTCTTCTTTCGGTTCTGTAAACTTACACATCGATCCGACTCTGATAGCGATGAACGATGTGCGTCAGTTGGGTACCCAACAGAATGCCGCTTTGAACAGAGATTTGTTTCTTACTTTGAAAGGGAAGTATCCTAATTTGTCTGATAAAGATAAGGACTTTCACATAGCTATGATGTTGTATCGTTTAGCGGTTAAGAGTTCATCATTGCAAAGTGATGACGACACTACGGGTATAACGTACACTCGGGAGGGCGTCGAAGTGGATTTGTCTGACAAACTTTGGACTGACATCGTGTTTAATTCTAAGGGTATCGGTA…
Csi	SY568	AF001623	ORF1A		Citrus sinensis; a severe stem pitting isolate from California	FRPGRNNFFTSVVSGRRVSYFRPGPNGTVSVLMSDGVNTARLDVVAPAYYAYAKALGAKVRCLWESSDLDDARIRDGHCYVRHVYDVALYFGRRVDLSVRRTLGLFPTVGALKAYLVREYGRESLKVPMRGTYT	>Csi_SY568 TGTTCCGTCCTGGGCGGAATAATTTCTTCACTAGCGTCGTCAGTGGGCGGCGCGTTAGTTACTTTAGACCCGGACCTAATGGTACGGTGTCTGTTTTAATGTCGGACGGTGTCAACACGGCGCGTCTCGACGTTGTCGCTCCTGCGTACTATGCGTACGCTAAAGCGTTAGGCGCCAAAGTGCGCTGTTTGTGGGAGTCGTCCGACTTGGACGATGCTAGAATACGTGACGGCCATTGCTACGTTCGTCACGTGTACGACGTGGCCCTTTACTTCGGAAGGCGCGTCGATCTTTCTGTGCGCCGAACTTTGGGTTTGTTTCCCACAGTGGGTGCACTAAAAGCTTATCTTGTTCGCGAGTACGGTCGCGAATCGTTGAAGGTTCCGAT…
Csi	SY568	AF001623	p23		Citrus sinensis; a severe stem pitting isolate from California	MDDTSGQTFISVNLSDESNTASTEIKTVSSEADRLEFLRKMNPFIIDALIRKNNYQGARFRARIIGVCVD CGRKHDKASRTERKCKVNNTQSQNEVAHMLMHDPVKYLNKRKARAFSNAEMFAIDLVMHTKERQLAVDLA AEREKTRLARRHPMRSPEETPEHYKFGMTAKAMLPDINAIDVGDNEDTSSEYPVSLSVSGGVLREHHFI	>Csi_SY568 ATGGACGATACTAGCGGACAAACTTTTATTTCTGTGAACCTTTCTGACGAAAGCAACACAGCTAGTACTGAAATCAAAACCGTAAGTTCGGAAGCGGATCGCTTGGAATTTTTACGGAAAATGAATCCCTTCATTATCGACGCTTTGATACGGAAAAATAATTACCAAGGCGCTCGCTTTCGCGCGAGGATAATAGGAGTGTGCGTGGATTGTGGTAGAAAACACGATAAGGCATCGAGGACTGAACGTAAGTGTAAGGTCAACAATACGCAGTCTCAGAACGAGGTGGCGCATATGTTAATGCACGATCCCGTAAAATATTTAAATAAAAGAAAAGCTAGAGCCTTTTCTAACGCAGAGATGTTTGCGATCGATTTGGTTATGCACA…
Csi	SY568	AF001623	p18		Citrus sinensis; a severe stem pitting isolate from California	MSGSLGNLTHVDLLRCDSRFLSGWWSFIVNVGDIIVRFALHVPSEDMLNSFSAISNCTIIADGSALLKDN TVVDCLESMNPLAYLLKLAKTTTTICFTMSNKVLFGTTKSEPLSCLAITSDRVLFKVIMGTNADDSRCGC SIWFYNNGTFQNGLTRCNNLVALFSAT	>Csi_SY568 ATGTCAGGCAGCTTGGGAAATTTAACACACGTTGATCTATTGCGTTGCGATTCTCGATTTCTATCGGGATGGTGGAGTTTCATCGTGAACGTGGGTGATATAATCGTTCGGTTTGCGTTACATGTTCCTAGTGAAGATATGCTGAATAGCTTTTCAGCTATATCGAATTGTACGATCATAGCAGACGGTAGTGCTTTACTAAAAGACAACACTGTGGTCGACTGCTTAGAGAGTATGAATCCTTTGGCTTATTTGTTAAAATTAGCGAAAACGACTACTACTATTTGTTTTACTATGTCTAATAAGGTTCTTTTTGGTACTACTAAATCTGAACCGCTTAGTTGTTTAGCTATCACGTCGGATCGAGTTTTATTCAAAGTTATTATGG…
Csi	SY568	AF001623	p25		Citrus sinensis; a severe stem pitting isolate from California	MDDETKKLKNKNKETKEGDDVVAAESSFGSLNLHIDPTLIAMNDVRQLGTQQNAALNRDLFLTLKGKYPN LSDKDKDFHIAMMLYRLAVKSSSLQSDDDTTGITYTREGVEVDLSDKLWTDVVFNSKGIGNRTNALRVWG RSNDALYLAFCRQNRNLSYGGRPLDAGIPAGYHYLCADFLTGAGLTDLECAVYIQAKEQLLKKRGADEVV VTNVRQLGKFNTR	>Csi_SY568 ATGGACGACGAGACAAAGAAATTGAAGAACAAAAACAAGGAAACGAAAGAAGGCGACGATGTTGTTGCAGCGGAGTCTTCTTTCGGTTCCTTAAACTTACACATCGATCCGACTCTGATAGCGATGAACGACGTGCGTCAGTTAGGTACCCAACAGAACGCCGCTTTGAACAGAGATTTGTTCCTTACTTTGAAAGGGAAGTATCCTAATTTGTCTGATAAAGATAAGGACTTTCACATAGCTATGATGTTGTATCGTTTAGCGGTTAAGAGTTCATCATTGCAAAGTGATGACGACACCACGGGCATAACGTACACTCGGGAGGGCGTCGAAGTGGATTTGTCTGACAAACTTTGGACTGACGTCGTGTTCAATTCTAAGGGTATCG…
Cma	T3	KC525952	ORF1a		Citrus macrophylla, USA	FRPGRNNFFTSVVSGRRVCYFRPGPNGTVSILMSDGVNTARLDVVAPAYYEYAKALGAKVRCLWESSDLDDAKVRDGQCYVRHVYDVALYFGRRVDLSVRRALGMFPTVGALKTYLVREYGRESLKVPMRGTYT	>Cma_T3 TGTTCCGTCCTGGGCGGAATAATTTCTTTACTAGCGTCGTCAGTGGGCGGCGTGTTTGTTATTTCAGACCCGGACCTAACGGTACGGTCTCTATTCTAATGTCGGATGGTGTCAATACAGCTCGCCTCGACGTTGTCGCTCCTGCGTACTATGAGTACGCTAAAGCGTTGGGCGCCAAAGTGCGCTGCTTGTGGGAGTCGTCCGATTTGGACGACGCTAAAGTGCGTGACGGCCAATGCTATGTTCGTCACGTGTACGACGTGGCCCTTTACTTCGGAAGGCGCGTCGATCTTTCAGTGCGCCGTGCTTTGGGCATGTTTCCCACAGTGGGCGCATTAAAGACTTACCTTGTTCGCGAGTACGGTCGCGAATCTTTGAAGGTTCCGATGCG…
Cma	T3	KC525952	p23		Citrus macrophylla, USA	MDDTSGQTFISVNLSDESNTASTEVKTVGSEADRLEFLRKMNPFVIDALIRKTSYQGARFRARIIGVCVD CGRKHEKGSRTERKCKVNNTQSQNEVAHMLMHDPVKYLSKRKARAFSNAEMFAIDLVMYTKERQLAVDLA AEREKTRLARKHPMRSPEETPEHYKFGTTAKAKLPDVDVVDVGDNEDTSSEYPISLSVSGGVLREHHFI	>Cma_T3 ATGGACGATACTAGCGGACAAACTTTCATCTCCGTGAACCTTTCTGATGAAAGCAACACGGCTAGTACTGAAGTTAAAACCGTAGGTTCTGAAGCGGATCGCTTGGAATTTTTACGGAAAATGAATCCCTTTGTTATCGATGCTTTGATACGGAAAACCAGTTATCAGGGTGCTCGCTTTCGCGCGAGAATAATAGGAGTGTGCGTGGATTGTGGTAGAAAACACGAAAAGGGGTCGAGGACTGAACGTAAGTGTAAGGTCAACAACACACAGTCTCAGAACGAGGTGGCGCATATGTTAATGCACGATCCCGTTAAGTATTTAAGTAAAAGGAAAGCTAGAGCCTTTTCTAACGCAGAGATGTTTGCGATCGATTTGGTTATGTACACCA…
Cma	T3	KC525952	p18		Citrus macrophylla, USA	MSGSLGNLTHVDLLRSDSRFLSGWWSFIVNVGDIIVRFALHVPSEDVLNSFSAISNCTIIADGSALLKDN TVVDRLEGLNPLAYLLKLARTTTTICFTMSNKVLFCTTKSEPLSCLAVTSDRVLFKVIMGTNVDDSRCGC SIWFYDNGTFQNGLTRCNNLVALFSAT	>Cma_T3 ATGTCAGGCAGCTTGGGAAATTTAACACACGTTGATCTATTGCGTTCTGATTCCCGGTTTCTATCGGGATGGTGGAGTTTCATTGTTAACGTGGGTGACATAATCGTCCGGTTTGCGTTACATGTTCCTAGTGAAGATGTGCTGAATAGTTTTTCGGCTATATCGAATTGCACAATCATAGCAGACGGTAGTGCCTTACTAAAAGACAACACCGTCGTTGACCGTTTAGAAGGCTTGAATCCTTTGGCTTATTTGTTAAAGTTAGCGAGAACGACTACTACTATTTGTTTTACTATGTCTAATAAGGTTCTTTTTTGTACTACTAAATCCGAACCACTTAGTTGTTTAGCTGTCACATCGGATCGAGTTTTATTCAAAGTTATTATGGGTA…
Cma	T3	KC525952	p25		Citrus macrophylla, USA	MDDETKKLKNKNKETKEGDDVVAAESSFGSVNLHIDPTLIAMNDVRQLGTQQNAALNRDLFLTLKGKYPN LSDKDKDFHIAMMLYRLAVKSSSLQSDDDTTGITYTREGVEVELSDKLWTDVVFNSKGIGNRTNALRVWG RTNDALYLAFCRQNRNLSYGGRPLDAGIPAGYHYLCADFLTGAGLTDLECAVYIQAKEQLLKKRGADEVV VTNVRQLGKFNTR	>Cma_T3 ATGGACGACGAGACAAAGAAATTAAAGAACAAAAACAAGGAGACGAAAGAAGGCGACGATGTTGTTGCAGCAGAGTCTTCTTTCGGTTCCGTGAACTTACACATCGATCCGACTCTGATAGCGATGAACGATGTGCGTCAGTTGGGAACCCAACAGAACGCCGCTTTGAACAGAGATTTGTTTCTTACTCTGAAAGGGAAGTATCCTAACTTGTCTGACAAGGATAAGGACTTCCACATAGCTATGATGTTATATCGTTTAGCGGTTAAGAGTTCATCGTTGCAAAGTGATGATGACACCACGGGCATAACATATACTCGGGAGGGTGTTGAAGTGGAATTGTCTGACAAGCTTTGGACTGACGTCGTGTTTAACTCTAAGGGTATTGGTA…
Cau	T3-KB	MH051719	ORF1a		Citrus aurantiifolia; South Africa	FRPGRNNFFTSVVSGRRVSYFRPGPNGTVSVLMSDGVNTARLDVVAPAYYAYAKALGAKVRCLWESSDLDDAKVRDGQCYIRHVYDVALYFGRRVDLSVRRTLGFFPTVGALKVYLVREYGRESLKVPMRGTYT	>Cau_T3-KB CGTTCCGTCCTGGGCGGAATAATTTCTTTACTAGTGTCGTCAGCGGGCGGCGCGTCAGTTACTTTAGACCCGGACCTAATGGTACGGTGTCTGTTCTTATGTCGGATGGCGTCAATACGGCGCGTCTCGACGTTGTCGCTCCTGCGTACTATGCGTACGCAAAAGCGTTGGGCGCCAAAGTGCGCTGTTTGTGGGAGTCGTCCGATTTGGACGACGCTAAAGTACGTGACGGTCAATGTTACATTCGTCACGTGTACGACGTGGCCCTTTACTTCGGAAGGCGCGTCGATCTTTCTGTGCGCCGTACTCTGGGTTTCTTTCCCACAGTAGGTGCGTTAAAGGTTTATCTTGTTCGCGAGTATGGTCGCGAATCTTTGAAGGTTCCGAT…
Cau	T3-KB	MH051719	p23		Citrus aurantiifolia; South Africa	MDDTSGQTFISVNLSDESNTASTEVKTVSSEADRLEFLRKMNPFVIDALIRKTSYQGARFRARIIGVCVD CGRKHEKGSRTERKCKVNNTQSQNEVAHMLMHDPVKYLSKRKARAFSNAEMFAIDLVMYTKERQLAVDLA AEREKTRLARKHPMRSPEETPEHYKFGMTAKAMLPDINVVNVGDNEDTSSEYPVSLSVSGGVLREHHFI	>Cau_T3-KB ATGGACGATACTAGCGGACAAACTTTCATTTCCGTGAACCTTTCTGACGAAAGCAACACGGCTAGTACTGAAGTTAAAACCGTAAGTTCTGAAGCGGATCGCTTGGAATTTTTACGGAAAATGAATCCCTTCGTTATCGATGCTTTGATACGGAAAACCAGTTATCAGGGTGCTCGCTTTCGCGCGAGAATAATAGGAGTGTGCGTGGATTGTGGTAGAAAACACGAAAAGGGTTCGAGGACTGAACGTAAGTGTAAGGTCAACAACACACAGTCTCAGAACGAGGTGGCGCATATGTTAATGCACGATCCCGTTAAGTATTTAAGTAAAAGAAAAGCTAGAGCCTTTTCTAACGCAGAGATGTTTGCGATCGATTTGGTTATGTACA…
Cau	T3-KB	MH051719	p18		Citrus aurantiifolia; South Africa	MSGSLGNLTHVDLLRSDSRFLSGWWSFIVNVGDIIVRFALHVPSEDVLNSFSAISNCTIIADGSALLKDN TVVDRLEGMNPLAYLLKLAKTTTTICFTMSNKVLFGTTKSEPLSCLAITSDRVLFKVIMGTNVDDSRCGC SIWFYNNGTFQNGLTRCNNLVALFSAT	>Cau_T3-KB ATGTCAGGCAGCTTGGGAAATTTAACACACGTTGATCTATTGCGTTCTGATTCCCGGTTTCTATCGGGATGGTGGAGTTTCATTGTTAACGTGGGTGACATAATCGTCCGGTTCGCGTTACATGTTCCTAGTGAAGATGTGCTGAATAGTTTTTCGGCTATATCGAATTGCACAATCATAGCAGACGGTAGTGCCTTACTAAAAGACAACACCGTCGTTGACCGTTTAGAAGGCATCATAGCAGACGGTAGTGCCTTACTAAAAGACAACACCGTCGTTGACCGTTTAGAAGGCATGAATCCTTTGGCTTATTTGTTAAAATTAGCGAAAACGACTACTACTATTTGTTTTACTATGTCTAATAAGGTTCTTTTTGGTACTACTAAAT…
Cau	T3-KB	MH051719	p25		Citrus aurantiifolia; South Africa	MDDETKKLKNKNKETKEGDDVVAAESSFGSVNLHIDPTLITMNDVRQLGTQQNAALNRDLFLTLKGKYPS LSDKDKDFHIAMMLYRLAVKSSSLQSDDDTTGITYTREGVEVDLSDKLWTDVVFNSKGIGNRTNALRVWG RTNDALYLAFCRQNRNLSYGGRPLDAGIPAGYHYLCADFLTGAGLTDLECAVYIQAKEQLLKKRGADEVV VTNVRQLGKFNTR	>Cau_T3-KB ATGGACGACGAGACAAAGAAATTGAAGAACAAAAACAAGGAGACGAAAGAAGGCGACGATGTTGTTGCAGCAGAGTCTTCTTTCGGTTCCGTGAATTTACACATCGATCCGACTCTGATAACGATGAACGATGTGCGTCAGTTGGGAACCCAACAGAACGCTGCTTTGAACAGAGATTTGTTTCTTACTCTGAAAGGGAAGTATCCTAGCTTGTCTGACAAGGATAAGGACTTCCACATAGCTATGATGTTATATCGTTTAGCGGTTAAGAGTTCATCGTTGCAAAGTGATGATGACACCACGGGCATAACATATACTCGGGAGGGTGTTGAAGTGGATTTGTCCGACAAGCTTTGGACTGACGTCGTGTTTAACTCTAAGGGTATTG…
Cau	T3-KB	MH051719	ORF1a		Citrus aurantiifolia; South Africa	FRPGRNNFFTSVVSGRRVSYFRPGPNGTVSVLMSDGVNTARLDVVAPAYYAYAKALGAKVRCLWESSDLDDAKVRDGQCYIRHVYDVALYFGRRVDLSVRRTLGFFPTVGALKVYLVREYGRESLKVPMRGTYT	>Cau_T3-KB CGTTCCGTCCTGGGCGGAATAATTTCTTTACTAGTGTCGTCAGCGGGCGGCGCGTCAGTTACTTTAGACCCGGACCTAATGGTACGGTGTCTGTTCTTATGTCGGATGGCGTCAATACGGCGCGTCTCGACGTTGTCGCTCCTGCGTACTATGCGTACGCAAAAGCGTTGGGCGCCAAAGTGCGCTGTTTGTGGGAGTCGTCCGATTTGGACGACGCTAAAGTACGTGACGGTCAATGTTACATTCGTCACGTGTACGACGTGGCCCTTTACTTCGGAAGGCGCGTCGATCTTTCTGTGCGCCGTACTCTGGGTTTCTTTCCCACAGTAGGTGCGTTAAAGGTTTATCTTGTTCGCGAGTATGGTCGCGAATCTTTGAAGGTTCCGAT…
Csp	T30	AF260651	ORF1a		USA: Florida	FRPGRNNFFTSVVSGRRVSYFRPGPNGTVSVLMSDGVNTARLDVVAPAYYAYAKTLGARVRCLWESSDLDDAKVRDGQCYIRHVYDVALYFGRRVDLSVRRTLGLFPTVGALKAYLVREYGRDSLKVPMRGTYT	>Csp_T30 TGTTCCGTCCTGGGCGGAATAATTTCTTTACTAGCGTCGTCAGTGGGCGGCGCGTTAGTTACTTTAGACCCGGACCTAACGGTACGGTGTCTGTTCTAATGTCGGATGGCGTCAATACGGCGCGTCTCGACGTTGTCGCTCCCGCGTACTATGCGTACGCAAAAACGTTGGGCGCCAGAGTGCGCTGTTTGTGGGAGTCGTCCGATTTGGACGATGCTAAAGTACGTGACGGTCAATGCTACATTCGTCACGTGTACGACGTGGCCCTATATTTTGGGAGGCGCGTCGACCTTTCTGTGCGCCGCACTTTGGGTTTATTCCCCACAGTGGGTGCGTTAAAGGCTTATCTTGTTCGCGAGTACGGTCGCGACTCTTTGAAGGTTCCGATGC…
Csp	T30	AF260651	p23		USA: Florida	MDYTSGQTFVSVNLSDESNTASTKVENVKSEADRLEFLRKMNPFIVDALVRKTNYQGARFRARIIGVCVD CGRKHDKALKTERKCKVNNTQSQNEVAHMLMHDPVKYLNKRKARAFSNAEMFAIELVSYTKERQLAVDLA AEREKTRLARRHPMRSPEETPEYYKFGMTAKAMLPDINAVDVGDNEETSSEYPVSLSVSGGVLREHHFI	>Csp_T30 ATGGATTATACTAGCGGACAAACTTTCGTTTCTGTGAACCTTTCTGACGAAAGCAACACGGCAAGCACTAAAGTTGAAAACGTAAAATCGGAAGCGGATCGCTTGGAGTTTTTACGTAAAATGAATCCCTTTATTGTTGACGCTCTGGTGCGGAAAACCAATTATCAGGGTGCTCGCTTTCGCGCAAGAATAATAGGAGTGTGCGTGGATTGTGGTAGAAAACACGACAAGGCGCTCAAGACTGAACGTAAGTGTAAGGTCAACAACACGCAATCTCAGAACGAGGTGGCGCATATGTTGATGCACGATCCCGTTAAGTATTTGAACAAAAGAAAGGCTAGAGCCTTTTCTAACGCAGAAATGTTTGCGATTGAACTGGTTTCGTACACC…
Csp	T30	AF260651	p18		USA: Florida	MSGSLGNLTHVDLLRSDSRFLSGWWSFIVNVGDTIVRFALHVPNEDMLNSFSAISNCTIIADGSALLKDN TVVDRLESMNPLAYLLKLAKTTTTICFTMSNKVLFGTTKSEPLSCLAVTSDRVLFKVIMGANVDDSRCGC SIWFYNNGTFQNGLTRCNNLVTLFSAT	>Csp_T30 ATGTCAGGCAGCTTGGGAAATTTAACACACGTTGATCTATTGCGTTCCGATTCCCGGTTTCTATCGGGATGGTGGAGTTTCATCGTGAACGTGGGTGATACAATTGTCCGGTTCGCGTTACACGTTCCTAATGAAGATATGCTGAATAGTTTTTCAGCTATATCGAATTGTACGATTATAGCGGATGGTAGTGCTTTACTAAAGGACAATACTGTGGTTGACCGTTTAGAAAGCATGAATCCTTTGGCTTATTTGTTAAAATTAGCGAAAACGACTACTACTATTTGTTTTACCATGTCCAATAAGGTTCTTTTTGGTACTACCAAATCCGAACCACTTAGTTGTTTAGCTGTCACGTCGGATCGAGTTTTATTCAAAGTTATTATGGGC…
Csp	T30	AF260651	p25		USA: Florida	MDDETKKLKNKNKETKEGDEVVAAESSFGSVNLHIDPTLITMNDVRQLSTQQNAALNRDLFLALKGKYPN LPDKDKDFHIAMMLYRLAVKSSSLQSDDDTTGITYTREGVEVDLSDKLWTDIVYNSKGIGNRTNALRVWG RTNDALYLAFCRQNRNLSYGGRPLDAGIPAGYHYLCADFLTGAGLTDLECAVYIQAKEQLLKKRGADEVV VTNVRQLGKFNTR	>Csp_T30 ATGGACGACGAAACAAAGAAATTGAAGAACAAAAACAAGGAAACGAAAGAAGGCGACGAAGTTGTTGCTGCTGAGTCTTCTTTCGGTTCCGTAAACTTACACATCGATCCGACTCTGATAACGATGAACGATGTGCGTCAGTTGAGTACTCAACAGAATGCTGCTTTGAACAGGGACTTATTTCTTGCTCTGAAAGGGAAGTATCCTAACTTGCCTGACAAAGATAAGGACTTTCACATAGCTATGATGTTATACCGATTAGCGGTTAAGAGTTCATCATTGCAAAGTGATGATGACACCACGGGCATAACGTACACTCGGGAGGGTGTTGAAGTAGATTTGTCTGACAAACTTTGGACCGACATCGTGTATAATTCTAAGGGTATTGGT…
Csp	T318A	DQ151548	ORF1a		Spain	FRPGRNNFFTSVVSGRRVSYFRPGPNGTVSILMSDGVNTARLDVVAPAYYAYAKALGAKVRCLWESSDLDDAKIRDGQCYVRHVYDVALYFGRRVDLSVRRTLGLFPTVGALKAYLVREYGRESLKVPMRGTYT	>Csp_T318A TGTTCCGTCCTGGGCGGAATAATTTCTTCACTAGCGTCGTCAGTGGGCGGCGCGTTAGTTACTTTAGACCCGGACCTAATGGTACGGTGTCTATTTTAATGTCGGACGGTGTCAACACGGCGCGTCTCGACGTTGTCGCTCCTGCGTACTATGCGTACGCTAAAGCTTTAGGCGCCAAAGTGCGCTGTTTGTGGGAGTCGTCCGATTTGGACGATGCTAAAATACGTGACGGCCAATGCTATGTTCGTCACGTGTACGACGTGGCCCTTTACTTCGGAAGGCGCGTCGATCTTTCTGTGCGCCGAACTTTGGGTTTGTTTCCCACAGTGGGTGCACTAAAAGCTTATCTTGTTCGCGAGTACGGTCGCGAATCTTTGAAGGTTCCGAT…
Csp	T318A	DQ151548	p23		Spain	MDDTSGQTFISVNLSDESNTASTEIKTVSSEADRLEFLRKMNPFIIDALIRKNSYQGARFRARIIGVCVD CGRKHDKASRTERKCKVNNTQSQNEVAHMLMHDPVKYLNKRKARAFSNAEMFAIDLVMYTKERQLAVDLA AEREKTRLARRHPMRSPEETPEHYKFGMTAKAMLPDINAVDVGDNEDTSSEYPVSLSVSGGVLREHHFI	>Csp_T318A ATGGACGATACTAGCGGACAAACTTTTATTTCTGTGAACCTTTCTGACGAAAGCAACACAGCTAGTACTGAAATCAAAACCGTAAGTTCGGAAGCGGATCGCTTGGAATTTTTACGGAAAATGAATCCCTTCATTATCGACGCTTTGATACGGAAAAATAGTTATCAAGGCGCTCGCTTTCGCGCGAGAATAATAGGAGTGTGCGTGGATTGTGGTAGAAAACACGATAAGGCATCGAGAACTGAACGTAAGTGTAAGGTCAACAATACGCAGTCTCAGAACGAGGTGGCGCATATGTTAATGCACGATCCCGTAAAATATTTAAATAAAAGAAAAGCTAGAGCCTTTTCTAACGCAGAGATGTTTGCGATCGATTTGGTTATGTACA…
Csp	T318A	DQ151548	p18		Spain	MSGSLGNLTHVDLLRSESRFLSGWWSFVVNVGDIIVRFALHVPSEDMLNSFSAISNCTIIADGSALLKDN TVVDRLESMNPLAYLLKLAKTTTTICFTMSNKVLFGTTKSEPLSCLAITSDRVLFKVIMGTNVDDSRCGC SIWFYNNGTFLNGLTRCNNLVALFSAT	>Csp_T318A ATGTCAGGCAGCTTGGGAAATTTAACACACGTTGATCTATTGCGTTCTGAATCTCGATTTCTATCGGGATGGTGGAGTTTTGTCGTGAACGTGGGTGATATAATCGTTCGGTTTGCGTTACATGTTCCTAGTGAAGATATGCTGAATAGCTTTTCAGCTATATCGAATTGTACGATCATAGCAGACGGTAGTGCTTTACTAAAAGACAACACTGTGGTTGACCGTTTAGAGAGCATGAATCCTTTGGCTTATTTGTTAAAATTAGCGAAAACGACTACTACTATTTGCTTTACTATGTCTAATAAGGTTCTTTTTGGTACTACTAAATCTGAACCGCTTAGTTGTTTAGCTATCACGTCGGATCGAGTTTTATTCAAAGTTATTATGG…
Csp	T318A	DQ151548	p25		Spain	MDDETKKLKNKNKETKEGDDVVAAESSFGSLNLHIDPTLIAMNDVRQLSTQQNAALNRDLFLTLKGKYPN LSDKDKDFHIAMMLYRLAVKSSSLQSDDDTTGITYTREGVEVDLSDKLWTDVVFNSKGIGNRTNALRVWG RSNDALYLAFCRQNRNLSYGGRPLDAGIPAGYHYLCADFLTGAGLTDLECAVYVQAKEQLLKKRGADEVV VTNVRQLGKFNTR	>Csp_T318A ATGGACGACGAGACAAAGAAATTGAAGAACAAAAACAAGGAAACGAAAGAAGGCGACGATGTTGTTGCAGCGGAGTCTTCTTTCGGTTCCTTAAACTTACACATCGATCCGACTCTGATAGCGATGAACGATGTGCGTCAGTTAAGTACCCAACAGAACGCCGCTTTGAACAGAGATTTGTTCCTTACTTTGAAAGGGAAATATCCTAATTTGTCTGATAAAGATAAGGACTTTCACATAGCTATGATGTTGTATCGTTTAGCGGTTAAGAGTTCATCGTTGCAAAGTGATGACGACACCACGGGCATAACGTACACTCGGGAGGGCGTCGAAGTGGATTTGTCTGACAAACTTTGGACTGATGTCGTGTTTAATTCTAAGGGTATCG…
Cre	T36	KC517486	ORF1a	FS701-T36	Citrus reticulata; USA	FRPARNNFFTSVVSGRRVCYYRPGPCGTVSVLMSDGVNTARLDVVAPAYYAYAKSLGARVRFLWESSDLDDAKVRDGQCYVRHVFDVALYFGRRADLSVRRALGMYPTVGALKAYLVREYGRDSLKVPMRGTYT	>Cre_T36 TGTTCCGTCCAGCGCGGAACAATTTTTTCACTTCCGTCGTCAGCGGACGACGTGTTTGCTATTACAGACCCGGTCCGTGTGGTACGGTGTCTGTTTTAATGTCGGACGGTGTTAACACAGCACGTCTCGACGTTGTTGCTCCGGCGTACTATGCGTACGCTAAATCTTTGGGCGCCAGAGTGCGCTTTTTGTGGGAGTCGTCCGACTTGGACGACGCTAAAGTTCGTGACGGTCAATGTTATGTCCGTCATGTGTTCGACGTGGCTCTCTACTTTGGGAGACGCGCCGACCTTTCCGTGCGTAGAGCACTGGGTATGTACCCCACAGTGGGTGCACTAAAGGCTTATCTTGTTCGCGAATACGGTCGCGACTCTCTTAAGGTTCCTATGC…
Cre	T36	KC517486	p23	FS701-T36	Citrus reticulata; USA	MDNTSGQTFVSVNLSDESNTATTDVKPVSSEADRLDFLQKMNPIIIDALIRKNSYQGARFRARIIGVCVD CGRKHDKGLKTERKCKVNNTQSQNEVAHMLMHDPVKYLNKRKARAFSNAEIFAIDLVMYTKERQLAIDLA AEREKTRLARRHPMRSPEETPEHYKFGRTAKAMLPDINAVDVGDNEETSSEYPVSLSVSGGVLREHHFI	>Cre_T36 ATGGATAATACTAGCGGACAAACTTTCGTTTCTGTGAACCTTTCTGACGAAAGCAACACAGCGACCACTGACGTCAAACCCGTGAGTTCGGAAGCGGATCGCTTGGATTTTTTACAAAAAATGAATCCCATTATTATCGATGCTTTGATACGGAAGAATAGTTATCAGGGCGCTCGCTTTCGCGCGAGAATAATAGGAGTGTGCGTGGATTGCGGTAGAAAACACGATAAGGGGTTGAAGACTGAACGTAAGTGTAAGGTCAACAATACGCAGTCTCAGAACGAGGTGGCGCATATGTTAATGCACGACCCCGTTAAGTATTTAAACAAAAGAAAAGCTAGAGCCTTTTCTAATGCGGAGATATTTGCGATTGATTTGGTTATGTACACC…
Csi	T36	EU937521	ORF1a		FS2-2; Citrus sinensis cv Hamlin; USA: Florida	FRPARNNFFTSVVSGRRVCYYRPGPCGTVSVLMSDGVNTARLDVVAPAYYAYAKSLGARVRFLWESSDLDDAKVRDGQCYVRHVFDVALYFGRRADLSVRRALGMYPTVGALKAYLVREYGRDSLKVPMRGTYT	>Csi_T36 TGTTCCGTCCAGCGCGGAACAATTTTTTCACTTCCGTCGTCAGCGGACGACGTGTTTGCTATTACAGACCCGGTCCGTGTGGTACGGTGTCTGTTTTAATGTCGGACGGTGTTAACACAGCACGTCTCGACGTTGTTGCTCCGGCGTACTATGCGTACGCTAAATCTTTGGGCGCCAGAGTGCGCTTTTTGTGGGAGTCGTCCGACTTGGACGACGCTAAAGTTCGTGACGGTCAATGTTATGTCCGTCATGTGTTCGACGTGGCTCTCTACTTTGGGAGACGCGCCGACCTTTCCGTGCGTAGAGCGCTGGGTATGTACCCCACAGTGGGTGCACTAAAGGCTTATCTTGTTCGCGAATACGGTCGCGACTCTCTTAAGGTTCCTATGC…
Csi	T36	EU937521	p23		Citrus sinensis cv Hamlin; USA: Florida	MDNTSGQTFVSVNLSDESNTATTDVKPVSSEADRLDFLQKMNPIIIDALIRKNSYQGARFRARIIGVCVD CGRKHDKGLKTERKCKVNNTQSQNEVAHMLMHDPVKYLNKRKARAFSNAEIFAIDLVMYTKERQLAIDLA AEREKTRLARRHPMRSPEETPEYYKFGRTAKAMLPDINAVDVGDNEETSSEYPVSLSVSGGVLREHHFI	>Csi_T36 ATGGATAATACTAGCGGACAAACTTTCGTTTCTGTGAACCTTTCTGACGAAAGCAACACAGCGACCACTGACGTCAAACCCGTGAGTTCGGAAGCGGATCGCTTGGATTTTTTACAGAAAATGAATCCCATTATTATCGATGCTTTGATACGGAAGAATAGTTATCAGGGCGCTCGCTTTCGCGCGAGAATAATAGGAGTGTGCGTGGATTGCGGTAGAAAACACGATAAGGGGTTGAAGACTGAACGTAAGTGTAAGGTCAACAATACGCAGTCTCAGAACGAGGTGGCGCATATGTTAATGCACGACCCCGTTAAGTATTTAAACAAAAGAAAAGCTAGAGCCTTTTCTAATGCGGAGATATTTGCGATTGATTTGGTTATGTACACC…
Csi	T36	EU937521	p18		Citrus sinensis cv Hamlin; USA: Florida	MSGSLGNSTHVDLLRSDSRFLSGWWSFIVNVGDIIVRFALHVPNEDMLNSFSAISNCTIIADGSALLKDN TVVDRLEGMNPLAYLLKLAKTTTTICFTMSNKVLFGTTKSEPLSCLAITSDRVLFKVVMGTNVDDSRCGC SIWFYNNGTFQNGLIRCNNLVTLFSVT	>Csi_T36 ATGTCAGGCAGCTTGGGAAATTCAACACACGTTGATCTGTTGCGTTCCGATTCCCGGTTTCTATCGGGATGGTGGAGTTTCATCGTGAACGTGGGTGATATAATCGTCCGGTTCGCGTTACACGTTCCTAATGAAGATATGCTGAATAGTTTTTCAGCTATATCGAATTGTACGATTATAGCGGACGGTAGTGCTTTACTAAAAGATAATACTGTGGTCGATCGTTTAGAAGGCATGAATCCTTTGGCTTATTTATTAAAATTAGCGAAAACGACTACTACTATTTGTTTTACTATGTCTAATAAGGTTCTTTTTGGTACTACTAAATCCGAACCACTTAGTTGTTTAGCTATCACGTCGGATCGAGTTTTATTCAAAGTTGTTATGGGT…
Cre	T36	KC517486	p18	FS701-T36	Citrus reticulata; USA	MSGSLGNSTHVDLLRSDSRFLSGWWSFIVNVGDIIVRFALHVPNEDMLNSFSAISNCTIIADGSALLKDN TVVDRLEGMNPLAYLLKLAKTTTTICFTMSNKVLFGTTKSEPLSCLAITSDRVLFKVVMGTNVDDSRCGC SIWFYNNGTFQNGLIRCNNLVALFSVT	>Cre_T36 ATGTCAGGCAGCTTGGGAAATTCAACACACGTTGATCTGTTGCGTTCCGATTCCCGGTTTCTATCGGGATGGTGGAGTTTCATCGTGAACGTGGGTGATATAATCGTCCGGTTCGCGTTACACGTTCCTAATGAAGATATGCTGAATAGTTTTTCAGCTATATCGAATTGTACGATTATAGCGGACGGTAGTGCTTTACTAAAAGATAATACTGTGGTCGATCGTTTAGAAGGCATGAATCCTTTGGCTTATTTATTAAAATTAGCGAAAACGACTACTACTATTTGTTTTACTATGTCTAATAAGGTTCTTTTTGGTACTACTAAATCCGAACCACTTAGTTGTTTAGCTATCACGTCGGATCGAGTTTTATTCAAAGTTGTTATGGGT…
Cre	T36	KC517486	p25	FS701-T36	Citrus reticulata; USA	MDDETKKLKNKNKETKEGDDVVAAESSFSSVNLHIDPTLITMNDVRQLSTQQNAALNRDLFLTLKGKHPN LPDKDKDFHIAMMLYRLAVKSSSLQSDDDATGITYTREGVEVDLSDKLWTDVVFNSKGIGNRTNALRVWG RTNDALYLAFCRQNRNLSYGGRPLDAGIPAGYHYLCADFLTGAGLTDLECAVYIQAKEQLLKKRGADDIV VTNVRQLGKFNTR	>Cre_T36 ATGGACGACGAAACAAAGAAATTGAAGAACAAAAACAAGGAAACAAAAGAAGGCGACGATGTTGTTGCTGCCGAGTCTTCTTTCAGTTCCGTAAACTTACACATCGATCCGACTTTGATAACGATGAACGATGTGCGTCAGTTGAGTACCCAACAGAACGCTGCTTTGAACAGAGACTTATTCCTTACTTTGAAAGGGAAGCATCCTAACTTACCTGATAAAGATAAGGACTTTCACATAGCTATGATGTTGTATCGTTTAGCAGTTAAGAGTTCATCATTACAAAGCGATGACGACGCCACGGGTATAACGTACACTCGGGAGGGTGTTGAAGTGGATTTGTCTGACAAACTTTGGACTGACGTCGTGTTTAACTCTAAGGGTATTGGT…
Csi	T36	EU937521	p25		Citrus sinensis cv Hamlin; USA: Florida	MDDETKKLKNKNKETKEGDDVVAAESSFSSVNLHIDPTLITMNDVRQLSTQQNAALNRDLFLTLKGKHPN LPDKDKDFHIAMMLYRLAVKSSSLQSDDDATGITYTREGVEVDLSDKLWTDVVFNSKGIGNRTNALRVWG RTNDALYLAFCRQNRNLSYGGRPLDAGIPAGYHYLCADFLTGAGLTDLECAVYIQAKEQLLKKRGADDVV VTNVRQLGKFNTR	>Csi_T36 ATGGACGACGAAACAAAGAAATTGAAGAACAAAAACAAGGAAACAAAAGAAGGCGACGATGTTGTTGCTGCCGAGTCTTCTTTCAGTTCCGTAAACTTACACATCGATCCGACTTTGATAACGATGAACGATGTGCGTCAGTTGAGTACCCAACAGAACGCTGCTTTGAACAGAGACTTATTCCTTACTTTGAAAGGGAAGCATCCTAACTTACCTGATAAAGATAAGGACTTTCACATAGCTATGATGTTGTATCGTTTAGCAGTTAAGAGTTCATCATTACAAAGCGATGACGACGCCACGGGTATAACGTACACTCGGGAGGGTGTTGAAGTGGATTTGTCTGACAAACTTTGGACTGACGTCGTGTTTAACTCTAAGGGTATTGGT…
Cau	T68	MT350597	ORF1a	GFMS12_Duncan	Citrus aurantiifolia; South Africa	FRPGRNNFFTSVVSGRRVCYYRPGPNGTVSVFMSDGANTARLDVVAPAYYAYAKALGAKARCLWESSDLDDAKVRDGQCYVRHVYDVALYYGRRVDLSMCRTLGMYPTVGALKVFLTREYGRDSLKVPMRGTYT	>Cau_T68 TGTTCCGTCCTGGACGGAATAATTTTTTCACTAGCGTCGTCAGTGGGCGGCGAGTTTGTTACTATAGACCCGGGCCTAATGGCACGGTGTCTGTCTTTATGTCCGACGGCGCCAATACGGCGCGTCTCGACGTTGTAGCTCCTGCGTATTACGCGTACGCTAAAGCTTTGGGTGCCAAAGCTCGTTGCTTGTGGGAGTCGTCTGACTTGGACGACGCTAAAGTGCGTGACGGTCAATGTTACGTTCGTCACGTGTACGACGTGGCTCTCTATTATGGGAGGCGCGTTGACCTTTCTATGTGCCGCACTTTGGGTATGTATCCCACGGTGGGTGCTTTAAAAGTTTTCCTCACTCGCGAGTATGGTCGCGACTCTTTAAAGGTTCCAATGC…
Cau	T68	MT350597	p23	GFMS12_Duncan	Citrus aurantiifolia; South Africa	MDDTSGQTFISVNLSDESNTASTEVKTVSLEADRLEFLRKMNPFIIDALIRKTNYQGARFRARIIGVCVD CGRKHDKASRTERKCKVNNTQSQAEVAHMLMHDPVKYLNKRKARAFSNAEMFAIDLVMHTKERQLAVDLA AEREKTRLARRHPMRSPEETPEHYKFGITAKATLPDINAIDVGDNEDTSSEYPVSLSVSGGVLREHHFI	>Cau_T68 ATGGACGATACTAGCGGACAAACTTTTATTTCTGTGAACCTTTCTGACGAAAGCAACACAGCTAGCACTGAAGTCAAAACCGTAAGTTTGGAAGCGGATCGCTTGGAATTTTTACGGAAAATGAATCCCTTTATTATCGACGCCTTGATACGGAAAACCAATTATCAGGGTGCTCGCTTTCGCGCGAGAATAATAGGAGTGTGCGTGGATTGTGGTAGAAAACACGATAAGGCATCGAGGACTGAACGTAAGTGTAAAGTCAACAATACACAATCTCAGGCCGAGGTGGCGCATATGTTAATGCACGATCCCGTGAAATATTTAAATAAAAGAAAAGCTAGAGCTTTTTCTAACGCAGAGATGTTTGCGATCGATTTGGTTATGCATACC…
Cau	T68	MT350597	p18	GFMS12_Duncan	Citrus aurantiifolia; South Africa	MSGSLGNLTHVDLLRSDSRFLSGWWSFIVNVGDIIVRFALHVPSEDMLNSFSAISNCTIIADGSALLKDN TVVDRLESMNPLAYLLKLAKTTTTICFTMSNKVLFGTTKSEPLSCLAITSDRVLFKVIMGTNVDDSRCGC SIWFYNNGMFQNGLTRCNNLVALFSAT	>Cau_T68 ATGTCAGGCAGCTTGGGAAATTTAACACACGTTGATCTATTGCGTTCTGATTCCCGGTTTCTATCGGGATGGTGGAGTTTCATCGTGAACGTGGGTGATATAATCGTTCGGTTTGCGTTACACGTTCCTAGTGAAGATATGCTGAATAGCTTTTCAGCTATATCGAATTGTACGATCATAGCGGACGGTAGTGCTTTACTAAAAGACAACACTGTGGTTGACCGTTTAGAGAGCATGAACCCTTTGGCTTATTTGTTAAAATTAGCGAAAACGACTACTACTATTTGTTTTACTATGTCTAATAAGGTACTTTTTGGTACTACTAAATCCGAACCGCTTAGTTGTTTAGCTATCACGTCGGACCGAGTTTTATTCAAAGTTATTATGGGT…
Cau	T68	MT350597	p25	GFMS12_Duncan	Citrus aurantiifolia; South Africa	MDDETKKLKNKNKETKEGDDVVAAESSFGSVNLHIDPTLIAMNDVRQLGTQQNAAVNRDLFLTLKEKYPK LSDKDKDFHIAMMLYRLAVKSSSLQSDDDTTGITYTREGVEVDLSDKLWTDVVFNSKGIGNRANALRVWG RTNDALYLAFCRQNRNLSYGGRPLDAGIPAGYHYLCADFLTGAGLTDLECAVYIQAKEQLLKKRGADEVV VTNVRQLGKFNTR	>Cau_T68 ATGGACGACGAGACAAAGAAATTGAAGAACAAAAACAAGGAAACGAAAGAAGGCGACGATGTTGTTGCAGCGGAGTCTTCTTTCGGTTCTGTAAACTTACACATCGATCCGACTCTGATAGCGATGAACGATGTGCGTCAGTTGGGTACCCAACAGAATGCCGCTGTGAACAGAGATTTGTTTCTTACTTTGAAAGAGAAGTATCCTAAATTGTCTGATAAAGATAAGGACTTTCACATAGCTATGATGTTGTATCGTTTAGCGGTTAAGAGTTCATCATTGCAAAGTGATGACGACACTACGGGTATAACGTACACTCGGGAGGGCGTCGAAGTGGATTTGTCTGACAAACTTTGGACTGACGTCGTGTTTAATTCTAAGGGTATCGGT…
Cma	T68-1	JQ965169	ORF1A		Citrus macrophylla; USA	FRPGRNNFFTSVVSGRRVCYYRPGPNGTVSVFMSDGANTARLDVVAPAYYAYAKALGAKARCLWESSDLDDAKVRDGQCYVRHVYDVALYYGRRVDLSMCRTLGMYPTVGALKVFLTREYGRDSLKVPMRGTYT	>Cma_T68-1 TGTTCCGTCCTGGACGGAATAATTTTTTCACTAGCGTCGTCAGTGGGCGGCGAGTTTGTTACTATAGACCCGGGCCTAATGGCACGGTGTCTGTCTTTATGTCCGACGGCGCCAATACAGCGCGTCTCGACGTTGTCGCTCCTGCGTATTACGCGTACGCTAAAGCTTTGGGTGCCAAAGCTCGTTGCTTGTGGGAGTCGTCTGACTTGGACGACGCTAAAGTGCGTGACGGTCAATGTTACGTTCGTCACGTGTACGACGTGGCTCTCTATTATGGGAGGCGCGTTGACCTTTCTATGTGCCGCACTTTGGGTATGTATCCCACAGTGGGTGCTTTAAAAGTTTTTCTCACTCGCGAGTATGGTCGCGATTCTTTAAAGGTTCCAAT…
Cma	T68-1	JQ965169	p23		Citrus macrophylla; USA	MNDTSGQTFISVNLSDESNTASTEIKAVSSEADRLEFLRKMNPFIIDALIRKNSYQGARFRARIIGVCVD CGRKHDKASRTERKCKVNNTQSQNEVAHMLMHDPVKYLNKRKARAFSNAEMFAIDLVMHTKERQLAVDLA AEREKTRLARRHPMRSPEETPEHYKFGMTAKAMLPNINAVDVGDNEDTSSEYPVSLSVSGGVLREHHFI	>Cma_T68-1 ATGAACGATACTAGCGGACAAACTTTTATTTCTGTGAACCTTTCTGACGAAAGCAACACAGCTAGTACTGAAATCAAAGCCGTAAGTTCGGAAGCGGATCGCTTGGAATTTTTACGGAAAATGAATCCCTTCATTATCGACGCTTTGATACGGAAAAACAGTTATCAAGGCGCTCGCTTTCGCGCGAGAATAATAGGAGTGTGCGTGGATTGTGGTAGAAAACACGATAAGGCATCGAGGACTGAACGTAAGTGTAAGGTCAACAATACGCAGTCTCAGAACGAGGTGGCGCATATGTTGATGCACGATCCCGTAAAATATTTAAATAAAAGAAAAGCTAGAGCCTTTTCTAACGCAGAGATGTTTGCGATCGATTTGGTTATGCACA…
Cma	T68-1	JQ965169	p18		Citrus macrophylla; USA	MSGSLGNLTHVDLLRSDSRFLSGWWSFIVNVGDIIVRFALHVPSEDMLNSFSAISNCAIIADGSALLKDN TVVDRLESMNPLAYLLKLAKTTTTICFTMSNKVLFGTTKSEPLSCLAITSDRVLFKVIMGINVDDSRCGC SIWFYNNGTFQNGLTRCNNLVALFSAT	>Cma_T68-1 ATGTCAGGCAGCTTGGGAAATTTAACACACGTTGATCTATTGCGTTCTGATTCTCGATTTCTATCGGGATGGTGGAGTTTCATCGTGAACGTGGGTGATATAATCGTTCGGTTTGCGTTACATGTTCCTAGTGAGGATATGCTGAATAGCTTTTCAGCTATATCGAATTGTGCGATCATAGCAGACGGTAGTGCTTTACTAAAAGACAACACTGTGGTTGACCGTTTAGAGAGCATGAATCCTTTGGCTTATTTGTTAAAATTAGCGAAAACGACTACTACTATTTGTTTTACTATGTCTAATAAGGTTCTTTTTGGTACTACTAAATCTGAACCGCTTAGTTGTTTAGCTATCACGTCGGATCGAGTTTTATTCAAAGTTATTATGG…
Cma	T68-1	JQ965169	p25		Citrus macrophylla; USA	MDDETKKLKNKNKETKEGDDVVAAESSFGSLNLHIDPTLIAMNDVRQLGTQQNAALNRDLFLTLKGKYPN LSDKDKDFHIAMMLYRLAVKSSSLQSDDDTTGITYTREGVEVDLSDKLWTDVVFNSKGIGNRTNALRVWG RSNDALYLAFCRQNRNLSYGGRPLDAGIPAGYHYLCADFLTGAGLTDLECAVYIQAKEQLLKKRGADEVV VTNVRQLGKFNTR	>Cma_T68-1 ATGGACGACGAGACAAAGAAATTGAAGAACAAAAACAAGGAAACGAAGGAAGGCGACGATGTTGTTGCAGCGGAGTCTTCTTTCGGTTCCTTAAACTTACACATCGATCCGACTCTGATAGCGATGAACGATGTGCGTCAGTTAGGTACCCAACAGAACGCCGCTTTGAACAGAGATTTGTTCCTTACTTTGAAAGGGAAATATCCTAATTTGTCTGATAAAGATAAGGACTTTCACATAGCTATGATGTTGTATCGTTTGGCGGTTAAGAGTTCATCATTGCAAAGTGATGACGACACCACGGGCATAACGTACACTCGAGAGGGCGTCGAAGTGGATTTGTCTGACAAACTTTGGACTGACGTCGTGTTTAATTCTAAGGGTATCG…
Cre	TG1	KY612348	ORF1a		Citrus reticulata; Collected from North-East India. Note BTs7 and Tg1 are identical. TG1 is removed from phylogenetic analyses.	FRPARNNFFTSVVSGRRVSYFRPGPNGTVSVLMSDGVNTARLDVVAPAYYAYAKALGAKVRCLWESSDLDDAKIRDGQCYVRHVYDVALYFGRRVDLSVRRTLGLFPTVGALKAYLVREYGRESLKVPMRGTYTI	>Cre_TG1 TGTTCCGTCCTGCGCGGAATAATTTCTTCACTAGCGTCGTGAGTGGGCGGCGCGTTAGTTACTTTAGACC CGGACCTAATGGTACGGTGTCTGTTTTAATGTCGGACGGTGTCAACACGGCGCGTCTCGACGTTGTCGCT CCTGCGTACTATGCGTACGCTAAAGCGTTAGGCGCCAAAGTGCGCTGTTTGTGGGAGTCGTCCGATTTGG ACGATGCTAAAATACGTGACGGCCAGTGCTACGTTCGTCACGTGTACGACGTGGCCCTTTACTTCGGAAG GCGCGTCGATCTTTCTGTGCGCCGAACTTTGGGTTTGTTTCCCACAGTGGGTGCACTGAAAGCTTATCTT GTTCGCGAGTACGGTCGCGAATCTTTGAAGGTTCC…
Cre	TG2	KY612349	ORF1a		Citrus reticulata; India	FRPARNNFFTSVVSGRRVCYYRPGPNGTVSVFMSDGANTARLDVVAPAYYAYAKALGAKARCLWESSDLDDAKVRDGQCYVRHVYDVALYYGRRVDLSMCRTLGMYPTVGALKVFLTREYGRDSLKVPMRGTYTI	>Cre_TG2 TGTTCCGTCCTGCGCGGAATAATTTTTTCACTAGCGTCGTCAGTGGGCGGCGAGTTTGTTACTATAGACC CGGGCCTAATGGCACGGTGTCTGTCTTTATGTCCGACGGCGCCAATACGGCGCGCCTCGACGTTGTTGCT CCTGCGTATTACGCGTACGCTAAAGCTTTGGGTGCCAAAGCTCGTTGCTTGTGGGAGTCGTCTGACTTGG ACGACGCTAAAGTGCGTGACGGTCAATGTTACGTTCGTCACGTGTACGACGTGGCTCTCTATTATGGGAG GCGCGTTGACCTTTCTATGTGCCGCACTTTGGGTATGTATCCCACGGTGGGTGCTTTAAAAGTTTTCCTC ACTCGCGAGTATGGTCGCGACTCTTTAAAGGTTCC…
Cre	TG3	KY612350	ORF1a		Ctrus reticulata; North-East India	FRPGRNNFFTSVVSGRRVSYFRPGPNGTVSVLMSDGVNTARLDVVAPAYYAYAKALGAKVRCLWESSDLDDAKIRDGQCYVRHVYDVALYFGRRVDLSVRRTLGLFPTVGALKAYLVREYGRESLKVPMRGTYTI	>Cre_TG3 TGTTCCGTCCTGGGCGGAATAATTTCTTCACTAGCGTCGTCAGTGGGCGGCGCGTTAGTTACTTTAGACC CGGACCTAATGGTACGGTGTCTGTTTTAATGTCGGACGGTGTCAACACGGCGCGTCTCGACGTTGTCGCT CCTGCGTACTATGCGTACGCTAAAGCGTTAGGCGCCAAAGTGCGCTGTTTGTGGGAGTCGTCCGATTTGG ACGATGCTAAAATACGTGACGGCCAGTGCTACGTTCGTCACGTGTACGACGTGGCCCTTTACTTCGGAAG GCGCGTCGATCTTTCTGTGCGCCGAACTTTGGGTTTGTTTCCCACAGTGGGTGCACTAAAGGCTTATCTT GTTCGCGAGTACGGTCGCGAATCTTTGAAGGTTCC…
Cre	TG4		ORF1a		Citrus reticulata; North-East India	FRPARNNFFTSVVSGRRVSYFRPGPNGTVSVLMSDGVNTARLDVVAPAYYAYAKALGAKVRCLWESSDLDDAKIRDGQCYVRHVYDVALYFGRRVDLSVRRTLGLFPTVGALKAYLVREYGRESLKVPMRGTYTI	>Cre_TG4 TGTTCCGTCCTGCGCGGAATAATTTCTTCACTAGCGTCGTCAGTGGGCGGCGCGTTAGTTACTTTAGACC CGGACCTAATGGTACGGTGTCTGTTTTAATGTCGGACGGTGTCAACACGGCGCGTCTCGACGTTGTCGCT CCTGCGTACTATGCGTACGCTAAAGCGTTAGGCGCCAAAGTGCGCTGTTTGTGGGAGTCGTCCGATTTGG ACGATGCTAAAATACGTGACGGCCAGTGCTACGTTCGTCACGTGTACGACGTGGCCCTTTACTTCGGAAG GCGCGTCGATCTTTCTGTGCGCCGAACTTTGGGTTTGTTTCCCACAGTGGGTGCACTAAAGGCTTATCTT GTTCGCGAGTACGGTCGCGAATCTTTGAAGGTTCC…
Cre	TG5	KY612352	ORF1a		Citrus reticulata; India	FRPGRNNFFTSVVSGRRVSYFRPGPNGTVSVFMSDGANTARLDVVAPAYYAYAKALGAKARCLWESSDLDDAKVRDGQCYVRHVYDVALYYGRRVDLSMCRTLGMYPTVGALKVFLTREYGRDSLKVPMRGTYTI	>Cre_TG5 TGTTCCGTCCTGGGCGGAATAATTTCTTCACTAGCGTCGTGAGTGGGCGGCGCGTTAGTTACTTTAGACC CGGACCTAATGGTACGGTGTCTGTCTTTATGTCCGACGGCGCCAATACGGCGCGTCTCGACGTTGTTGCT CCTGCGTATTACGCGTACGCTAAAGCTTTGGGTGCCAAAGCTCGTTGCTTGTGGGAGTCGTCTGACTTGG ACGACGCTAAAGTGCGTGACGGTCAATGTTACGTTCGTCACGTGTACGACGTGGCTCTCTATTATGGGAG GCGCGTTGACCTTTCTATGTGCCGCACTTTGGGTATGTATCCCACGGTGGGTGCTTTAAAAGTTTTCCTC ACTCGCGAGTATGGTCGCGACTCTTTAAAGGTTCC…
Cre	TG7	KY612354	ORF1a		Citrus reticulata; India, One amino acid (”I”) was taken away from the C-terminal end.	FRPARNNFFTSVVSGRRVSYFRPGPNGTVSIFMSDGANTARLDVVAPAYYAYAKALGAKARCLWESSDLDDAKVRDGQCYVRHVYDVALYYGRRVDLSMCRTLGMYPTVGALKVFLTREYGRDSLKVPMRGTYTI	>Cre_TG7 TGTTCCGTCCTGCGCGGAATAATTTCTTTACTAGCGTCGTCAGTGGGCGGCGCGTTAGTTACTTTAGACC CGGACCTAACGGTACGGTGTCTATTTTTATGTCGGACGGTGCCAATACTGCGCGTCTCGACGTTGTAGCT CCTGCGTACTACGCGTACGCTAAAGCTTTGGGTGCCAAAGCTCGATGTCTGTGGGAATCGTCCGATTTGG ACGATGCTAAGGTGCGTGACGGTCAATGTTACGTCCGTCACGTGTACGACGTGGCCCTCTACTATGGGAG GCGCGTTGACCTTTCTATGTGCCGCACTTTGGGTATGTATCCCACGGTGGGTGCTTTAAAAGTTTTCCTC ACTCGTGAGTATGGTCGCGACTCTTTAAAGGTTCC…
Ptr	TH28	FJ525433	p23	NZRB-TH28	Poncirus trifoliata; New Zealand	MNDTSGQTFVSVNLSDESNTASTRVENVKPEADRLEFLRKMNPLTIDALVRKTNYQGARFRARIIGVCVD CGRKHDRALKTERKCKVNNTQSQNEVAHMLMHDPVKYLNKRKARAFSNAEMFAIELVLYTKEKQLAVDLA AEREKTRLARRHPMRSPEETPEHYKFGMTAKAMLPELNAVGVGDNEDTSSEYPVSLSVSGGVLREHHFI	>Ptr_TH28 ATGAACTCTGTGAACCTTTCTGACGAAAGCAACACAGCGAGGATACTAGCGGACAAACTTTCGTTCACTAGAGTTGAAAACGTAAAACCGGAAGCGGATCGCTTGGAGTTTTTACGTAAAATGAATCCCTTAACTATTGACGCTCTGGTGCGGAAAACCAATTATCAGGGCGCTCGCTTTCGTGCGAGAATAATAGGAGTATGCGTGGATTGTGGTAGAAAACACGACAGGGCGCTCAAGACTGAACGTAAGTGTAAGGTCAACAATACGCAGTCTCAGAACGAGGTGGCGCATATGTTGATGCACGATCCCGTTAAATATTTAAACAAAAGAAAGGCTAGAGCCTTTTCTAACGCAGAGATGTTTGCGATTGAATTGGTTTTGTACAC…
Ptr	TH28	FJ525433	ORF1A	NZRB-TH28	Poncirus trifoliata; New Zealand	FRPARNNFFTSVVSGRRVCYYRPGPCGTVSVFMSDGVNTARLDVVAPAYYAYAKSLGAKARFLWESSDLDDTKIRDGQCYVRHVFDVALYFGRRADFSVRRALGLYPTVGAFKAYLVREYGRDSLKVPMRGTYT	>Ptr_TH28 TGTTCCGCCCTGCGCGGAATAATTTTTTCACTTCCGTCGTCAGCGGACGACGCGTTTGCTACTACAGACCCGGTCCTTGTGGTACGGTGTCTGTCTTCATGTCGGACGGTGTTAATACAGCACGTCTCGACGTTGTTGCTCCGGCGTACTATGCGTACGCTAAGTCTTTGGGCGCCAAAGCGCGCTTTTTGTGGGAGTCGTCCGATTTGGACGACACTAAAATTCGTGACGGTCAATGCTATGTCCGTCACGTGTTCGACGTGGCTCTCTACTTTGGGAGACGCGCCGACTTTTCTGTGCGTAGAGCACTGGGCTTGTACCCCACAGTGGGTGCATTTAAGGCTTATCTAGTTCGCGAATACGGTCGCGACTCTCTTAAGGTTCCTATG…
Ptr	TH28	FJ525433	p18	NZRB-TH28	Poncirus trifoliata; New Zealand	MSGSLGNLAHVDLLRSDSRFLPGWWSFIVNAGDIIVRFALHVPNEDMLNSFSAISNCTIIADGSALLKDN TVVDRLEGMNPLAYLLNLAKTTTTICFTMSNKVLFGTTKSEPLSCLAITSDRVLFKVIMGTNVDDSRCGC SIWFYDNGTFQNGLIRCNNLVALFSAT	>Ptr_TH28 ATGTCAGGCAGCTTGGGAAATTTAGCACACGTTGATCTGTTGCGTTCCGACTCCCGGTTTTTACCGGGATGGTGGAGTTTCATCGTGAACGCGGGCGATATAATAGTCCGGTTTGCGTTACACGTTCCTAATGAAGATATGCTGAATAGTTTTTCAGCTATATCGAATTGTACGATCATAGCGGACGGTAGTGCTTTATTAAAAGACAATACCGTGGTTGATCGTTTAGAAGGTATGAATCCTTTGGCTTACTTGTTAAATTTAGCGAAAACGACTACTACTATTTGTTTTACTATGTCTAATAAGGTTCTTTTTGGTACTACTAAGTCTGAACCACTTAGTTGTTTAGCTATCACGTCAGATCGAGTTTTGTTCAAAGTTATTATGGG…
Ptr	TH30	FJ525434	ORF1A		Poncirus trifoliata; New Zealand	FRPARNNFFTSVVSGRRVCYYRPGPCGTVSVLMSDGVNTARLDVVAPAYYAYAKSLGAKVRFLWESSDLDDAKVRDGQCYVRHVFDVALYFGRRADLSVRRALGMYPTVGALKAYLVREYGRDSLKVPMRGTYT	>Ptr_TH30 TGTTCCGCCCGGCGCGGAACAATTTTTTCACTTCCGTCGTCAGCGGACGACGCGTTTGCTATTACAGACCCGGTCCGTGTGGTACGGTGTCTGTTTTAATGTCGGACGGTGTTAACACAGCACGTCTCGACGTTGTTGCTCCGGCGTACTATGCGTACGCTAAATCTTTAGGCGCCAAAGTGCGCTTTTTGTGGGAGTCGTCCGACTTGGACGACGCTAAAGTCCGTGACGGTCAATGTTATGTCCGTCATGTGTTCGACGTGGCTCTCTACTTTGGGAGACGCGCCGACCTTTCCGTGCGTAGAGCACTGGGCATGTACCCCACAGTGGGTGCATTAAAAGCTTATCTTGTTCGCGAGTACGGTCGCGATTCTCTTAAGGTTCCTATG…
Ptr	TH30	FJ525434	p23		Poncirus trifoliata; New Zealand	MNDTSGQTFVSVNLSDESNTASTRVENVKPEADRLEFLRKMNPLTIDALVRKTNYQGARFRARIIGVCVD CGRKHDRALKTERKCKVNNTQSQNGVAHMLMHDPVKYLNKRKARAFSNAEMFAIELVLYTKEKQLAVGLA AEREKTRLARRHPMRSPEETPEHYKFGMTAKAMLPELNAVGVGDNGDTSSEYPVSLSVSGGVLREHHFI	>Ptr_TH30 ATGAACGATACTAGCGGACAAACTTTCGTTTCTGTGAACCTTTCTGACGAAAGCAACACGGCGAGCACTAGAGTTGAAAACGTAAAACCGGAAGCGGATCGCTTGGAGTTTTTACGTAAAATGAATCCCTTAACTATTGACGCTCTGGTGCGGAAAACCAATTATCAGGGCGCTCGCTTTCGTGCGAGAATAATAGGAGTATGCGTGGATTGTGGTAGAAAACACGACAGGGCGCTCAAGACTGAACGTAAGTGTAAGGTCAACAATACGCAGTCTCAGAACGGGGTGGCGCATATGTTGATGCACGATCCCGTTAAATATTTAAACAAAAGAAAGGCTAGAGCCTTTTCTAACGCAGAGATGTTTGCGATTGAATTGGTTTTGTACAC…
Ptr	TH30	FJ525434	p18		Poncirus trifoliata; New Zealand	MSGSLGNLAHVDLLRSDSRFLPGWWSFIVNVGDIIVRFALHVPNEDMLNSFSAISNCTIIADGSALLKDN TVVDRLEGMNPLAYLLNLAKTTTTICFTMSNKVLFGTTKSEPLSCLAITSDRVLFKVIMGTNVDDSRCGC SIWFYDNGTFQNGLIRCNNLVALFSAT	>Ptr_TH30 ATGTCAGGCAGCTTGGGAAATTTAGCACACGTTGATCTGTTGCGTTCCGACTCCCGGTTTTTACCGGGATGGTGGAGTTTCATCGTGAACGTGGGTGATATAATAGTCCGGTTTGCGTTACACGTTCCTAATGAAGATATGCTGAATAGTTTTTCAGCTATATCGAATTGTACGATCATAGCGGACGGTAGTGCTTTATTAAAAGACAATACCGTGGTTGATCGTTTAGAAGGTATGAATCCTTTGGCTTACTTGTTAAATTTAGCGAAAACGACTACTACTATTTGTTTTACTATGTCTAATAAGGTTCTTTTTGGTACTACTAAATCTGAACCACTTAGTTGTTTAGCTATCACGTCAGATCGAGTTTTGTTCAAAGTTATTATGGG…
Ptr	TH30	FJ525434	p25		Poncirus trifoliata; New Zealand	MDDETKKLKNKDKETKEGDDVVAAESSFGSLNLHIDPTLIAMNDVRQLGTQQNAALNRDLFLTLKGKHPN LPDKDKDFHLAMMLYRLAVKSSSLQSDDDTTGITYTREGVEVDLPDKLWTDVVFNSKGIGNRTNALRVWG RTNDALYLAFCRQNRNLSYGGRPLDAGIPAGYHYLCADFLTGAGLTDLECAVYIQAKEQLLKKRGADEVV VTNVRQLGKFSTR	>Ptr_TH30 ATGGACGACGAAACAAAGAAATTGAAGAACAAAGACAAGGAAACGAAAGAAGGCGACGATGTTGTTGCCGCTGAGTCTTCTTTCGGTTCCTTAAACTTACACATCGATCCAACTCTGATAGCGATGAATGACGTGCGTCAGTTGGGTACCCAACAGAACGCTGCTTTAAACAGAGACTTATTTCTTACTTTGAAAGGGAAGCATCCTAACTTACCTGACAAAGATAAGGACTTTCACTTAGCTATGATGTTGTATCGTTTAGCAGTTAAGAGTTCATCATTACAAAGCGATGACGATACTACGGGTATAACGTACACTCGGGAGGGTGTTGAAGTGGATTTGCCTGACAAACTTTGGACTGACGTCGTGTTTAACTCCAAGGGTATTGG…
Csi	TP1	KC694130	ORF1a		Citrus sinensis (sweet orange); Collected from India: Tirupati	FRPGRNKFFTSVVSGRRVCYFKPGPNGTVSVLMSDGVNTARLDVVAPAYYAYAKALGAKVRCLWESSDLDDAKIRDGHCYIRHVYDVALYFGRRVDLSVRRTLGLFPSVGALKAYLVREYGRESLKVPMRGTYT	>Csi_TP1 TGTTCCGTCCTGGGCGGAATAAATTCTTTACTAGCGTCGTCAGTGGGCGGCGCGTCTGTTACTTTAAACC CGGACCTAATGGTACGGTGTCTGTTTTAATGTCGGACGGTGTCAATACGGCGCGTCTCGATGTTGTCGCT CCTGCGTACTATGCGTACGCTAAAGCGTTGGGCGCCAAGGTGCGCTGTCTCTGGGAGTCGTCCGATTTGG ACGACGCTAAAATACGTGACGGTCATTGTTATATTCGTCACGTGTACGACGTGGCCCTTTATTTCGGAAG GCGCGTCGATCTTTCTGTGCGCCGAACTTTGGGTTTGTTTCCCTCAGTGGGTGCTTTAAAAGCTTATCTT GTTCGCGAGTACGGTCGCGAATCTTTGAAGGTTCC…
Csi	TP3	KC694132	ORF1a		Citrus sinensis (sweet orange); India: Tirupati	FRPGRNNFFTSVVSGRRVRYFRPGPNGTVSVLMSDGVNTARLDVVAPAYYKYAKALGAKVRCLWESSDLDDAKVRDGQCYIRHVYDVALYFGRRVDLSVRRTLGMFPTVGALKTYLVREYGRESLKVPMRGTYT	>Csi_TP3 TGTTCCGTCCTGGGCGGAATAATTTCTTTACTAGCGTCGTCAGTGGGCGGCGTGTTCGTTACTTCAGACC CGGACCTAACGGTACGGTCTCTGTTCTAATGTCGGATGGCGTCAATACAGCTCGCCTCGACGTTGTCGCT CCTGCGTACTATAAGTACGCTAAAGCGTTGGGCGCCAAAGTGCGCTGTTTGTGGGAGTCGTCCGATTTGG ACGACGCTAAAGTGCGTGACGGCCAATGCTATATTCGTCACGTGTACGACGTGGCCCTTTACTTCGGAAG GCGCGTCGATCTTTCAGTACGCCGCACTTTGGGCATGTTTCCCACAGTGGGCGCATTAAAGACTTACCTT GTTCGCGAGTACGGTCGCGAATCTTTGAAGGTTCC…
Cau	TP4	KC694133	ORF1a		Citrus aurantifolia (Kagzi lime); India: Tirupati	FRPGRNNFFTSVVSGRRVCYFRPGPNGTVSVLMSDGVNTARLDVVAPAYYKYAKALGAKVRCLWESSDLDDAKVRDGQCYIRHVYDVALYFGRRVDLSVRRTLGMFPTVGALKTYLVREYGRESLKVPMRGTYT	>Cau_TP4 TGTTCCGTCCTGGGCGGAATAATTTCTTTACTAGCGTCGTCAGTGGGCGGCGTGTTTGTTACTTCAGACC CGGACCTAACGGTACGGTCTCTGTTCTAATGTCGGATGGCGTCAATACAGCTCGCCTCGACGTTGTCGCT CCTGCGTACTATAAGTACGCTAAAGCGTTGGGCGCCAAAGTGCGCTGTTTGTGGGAGTCGTCCGATTTGG ACGACGCTAAAGTGCGTGACGGCCAATGCTATATTCGTCACGTGTACGACGTGGCCCTTTACTTCGGAAG GCGCGTCGATCTTTCAGTACGCCGCACTTTGGGCATGTTTCCCACAGTGGGCGCGTTAAAGACTTACCTT GTTCGCGAGTACGGTCGCGAATCTTTGAAGGTTCC…
Cau	TP5		ORF1a		Citrus aurantifolia, India: Tirupati	FRPGRNNFFTSVVSGRRVCYFRPGPNGTVSVLMSDGVNTARLDVVAPAYYKYAKALGAKVRCLWESSDLDDAKVRDGQCYIRHVYDVALYFGRRVDLSVRRTLGMFPTVGALKTYLVREYGRESLKVPMRGTYT	>Cau_TP5 TGTTCCGTCCTGGGCGGAATAATTTCTTTACTAGCGTCGTCAGTGGGCGGCGTGTTTGTTACTTCAGACC CGGACCTAACGGTACGGTCTCTGTTTTAATGTCGGATGGCGTCAATACAGCTCGCCTCGACGTTGTCGCT CCTGCGTACTATAAGTACGCTAAAGCGTTGGGCGCCAAAGTGCGCTGTTTGTGGGAGTCGTCCGATTTGG ACGACGCTAAAGTGCGTGACGGCCAATGCTATATTCGTCACGTGTACGACGTGGCCCTTTACTTCGGAAG GCGCGTCGATCTTTCAGTACGCCGCACTTTGGGCATGTTTCCCACAGTGGGCGCATTAAAGACTTACCTT GTTCGCGAGTACGGTCGCGAATCTTTGAAGGTTCC…
Cau	TP9	KC694136	ORF1a		Citrus aurantifolia (Kagzi lime); India: Tirupati	FRPGRNNFFTSVVSGRRVCYFRPGPNSTVSVLMSDGVNTARLDVVAPAYYAYAKALGAKVRCLWESSDLDDAKIRDGHCYIRHVYDVALYFGRRVDLSVRRTLGLFPSVGALKAYLVREYGRESLKVPMRGTYT	TGTTCCGTCCTGGGCGGAATAATTTCTTTACAAGCGTCGTCAGTGGCCGGCGCGTCTGTTACTTTAGACC CGGACCTAATAGTACGGTGTCTGTTTTAATGTCGGATGGCGTCAATACGGCGCGTCTCGATGTTGTCGCT CCTGCGTACTATGCGTACGCTAAAGCGTTGGGCGCCAAGGTGCGCTGTCTCTGGGAGTCGTCCGACTTGG ACGACGCTAAAATACGTGACGGTCATTGTTATATTCGTCACGTGTACGACGTGGCCCTTTATTTCGGAAG GCGCGTCGATCTCTCCGTGCGCCGCACTTTGGGTTTGTTTCCCTCAGTGGGTGCTTTAAAAGCTTATCTT GTTCGCGAGTATGGTCGCGAATCTTTGAAGGTTCCAATGCGCGG…
Csi	VT	EU937519	ORF1a		Citrus sinensis cv Hamlin, USA: Florida	FRPGRNNFFTSVVSGRRVSYFRPGPNGTVSVLMSDGVNTARLDVVAPAYYAYAKALGAKVRCLWESSDLDDAKIRDGQCYVRHVYDVALYFGRRVDLSVRRTLGLFPTVGALKAYLVREYGRESLKVPMRGTYT	>Csi_VT TGTTCCGTCCTGGGCGGAATAATTTCTTCACTAGCGTCGTTAGTGGGCGGCGCGTTAGTTACTTTAGACCCGGACCTAATGGTACGGTGTCTGTTTTAATGTCGGACGGTGTCAACACGGCACGTCTCGACGTTGTTGCTCCTGCGTACTATGCGTACGCTAAAGCGTTAGGCGCCAAAGTGCGCTGTTTGTGGGAGTCGTCCGATTTGGACGATGCTAAGATACGTGACGGCCAGTGCTACGTTCGTCACGTATACGACGTGGCCCTTTACTTCGGAAGGCGCGTCGATCTTTCTGTGCGCCGAACTTTGGGTTTGTTTCCCACAGTGGGTGCACTAAAAGCTTATCTTGTTCGCGAGTACGGTCGCGAATCTTTGAAGGTTCCGATGCG…
Csi	VT	EU937519	p23		Citrus sinensis cv Hamlin, USA: Florida	MDDTSGQTFISVNLSDESNTASTEVKTVSLEADRLEFLRKMNPFIIDALIRKTSYQGARFRARIIGVCVD CGRKHDKASRTERKCKVNNTQSQNEVAHMLMHDPVKYLNKRKARAFSNAEMFAIDLVMHTKERQLAVDLA AEREKTRLARRHPMRSPEETPEHYKFGMTAKAMLPNINAIDVGDNEDTSSEYPVSLSVSGGVLREHHFI	>Csi_VT ATGGACGATACTAGCGGACAAACTTTCATTTCTGTGAACCTTTCTGACGAAAGCAACACAGCTAGCACTGAAGTCAAAACCGTAAGTTTGGAAGCGGATCGCTTGGAATTTTTACGGAAAATGAATCCCTTTATTATCGACGCTTTGATACGGAAAACCAGTTATCAAGGTGCTCGCTTTCGCGCGAGAATAATAGGAGTGTGCGTGGATTGTGGTAGAAAACACGATAAGGCATCGAGGACTGAACGTAAGTGTAAAGTCAACAACACACAATCTCAGAACGAGGTGGCGCATATGTTAATGCACGATCCCGTGAAATATTTAAATAAAAGAAAAGCTAGAGCTTTTTCTAACGCAGAGATGTTTGCGATCGATTTGGTTATGCATACCA…
Csi	VT	EU937519	p18		Citrus sinensis cv Hamlin, USA: Florida	MSGSLGNLTRVDLLRSDSRFLSGWWSFIVNVGDIIVRFALHVPSEDVLNSFSAISNCTIIADGSALLKDN TVVDHLESMNPLAYLLKLAKTTTTICFTMSNKVLFGTTKSEPLSCLAISSDRVLFKVIIGTNVDDSRCGC SIWFYDNGMFQNGLTRCNNLVALFSAT	>Csi_VT ATGTCAGGCAGCTTGGGAAATTTAACACGCGTTGATCTATTGCGTTCTGATTCCCGGTTTCTATCGGGATGGTGGAGTTTCATCGTGAACGTGGGTGATATAATCGTTCGGTTCGCGTTACACGTTCCTAGTGAAGATGTGCTGAATAGCTTTTCAGCTATATCGAATTGTACGATCATAGCGGACGGTAGTGCTTTACTAAAAGACAACACTGTGGTTGACCATTTAGAGAGCATGAACCCTTTGGCTTATTTGTTAAAATTAGCGAAAACGACTACTACTATTTGTTTTACTATGTCTAATAAGGTTCTTTTTGGTACTACTAAATCCGAACCGCTTAGTTGTTTAGCTATCTCGTCGGACCGAGTTTTATTCAAAGTTATTATAGGTA…
Csi	VT	EU937519	p25		Citrus sinensis cv Hamlin, USA: Florida	MDDETKKLKNKNKETKEGDNVVAAESSFGSVNLHIDPTLIAMNDVRRLGTQQNAALNRDLFLTLKEKYPN LSDKDKDFHLAMMLYRLAVKSSSLQSDDDTTGITYTREGVEVDLSDKLWTDVVFNSKGIGNRTNALRVWG RTNDALYLAFCRQNRNLSYGGRPLDAGIPAGYHYLCADFLTGAGLTDLECAVYIQAKEQLLKKRGADEVV VTNVRQLGKFNTR	>Csi_VT ATGGACGACGAGACAAAGAAATTGAAGAACAAAAACAAGGAAACGAAAGAAGGCGACAATGTTGTTGCAGCGGAGTCTTCTTTCGGTTCTGTAAACTTACACATCGATCCGACTCTGATAGCGATGAACGATGTGCGTCGGTTGGGTACCCAACAGAATGCCGCTTTGAACAGAGATTTGTTTCTTACTTTGAAAGAGAAGTATCCTAATTTGTCTGATAAAGATAAGGACTTTCACTTAGCTATGATGTTGTATCGTTTAGCGGTTAAGAGTTCATCATTGCAAAGCGATGACGACACTACGGGTATAACGTACACTCGGGAGGGCGTCGAAGTGGATTTGTCTGACAAACTTTGGACTGACGTCGTGTTTAATTCTAAGGGTATCGGTA…
Cre	VT-AT39	KU361339	ORF1a		Citrus reticulata Blanco 'Shiranui' (Dekopon), USA: Orange cove, CA	FRPGRNNFFTSVVSGRRVSYFRPGPNSTVSVLMSDGVHTARLDVVAPAYYAYAKALGAKVRCLWESSDLDDAKIRDGQCYVRHVYDVALYFRRRVDLSVRRNLGLFPTVGALKAYLVREYGRESLKVPMRGTYT	>Cre_VT-AT39 TGTTCCGTCCTGGGCGGAATAATTTCTTCACTAGCGTCGTCAGTGGGCGGCGCGTTAGTTACTTTAGACCCGGACCTAATAGTACGGTGTCCGTTTTAATGTCGGACGGTGTCCACACGGCGCGTCTCGACGTTGTCGCTCCTGCGTACTATGCGTACGCTAAAGCGTTAGGCGCCAAAGTGCGCTGTTTGTGGGAGTCGTCCGATTTGGACGATGCTAAGATACGTGACGGCCAGTGCTACGTTCGTCACGTGTACGACGTGGCCCTTTACTTTCGAAGGCGCGTCGATCTTTCTGTGCGCCGAAATTTGGGTTTGTTTCCCACAGTAGGTGCACTAAAAGCTTATCTTGTTCGCGAGTACGGTCGCGAATCTTTGAAGGTTCCG…
Cre	VT-AT39	KU361339	p23		Citrus reticulata Blanco 'Shiranui' (Dekopon), USA: Orange cove, CA	MDDTSGQTFISVNLSDESNTASTEVKTVSLEADRLEFLRKMNPFIIDALIRKTSYQGARFRARIIGVCVDCGRKHDKASRTERKCKVNNTQSQNEVAHMLMHDPVKYLNKRKARAFSNAEMFAIDLVMYTKERQLAVDLAAEREKTRLARRHPMRSPEETPEHYKFGMTAKAMLPDINAIDVGDNEDTSSEYPVSLSVSGGVLREHHFI	>Cre_VT-AT39 ATGGACGATACTAGCGGACAAACTTTCATTTCTGTGAACCTTTCTGACGAAAGCAACACAGCTAGCACTGAAGTCAAAACCGTAAGTTTGGAAGCGGATCGCTTGGAATTTTTACGGAAAATGAATCCCTTTATTATCGACGCCTTGATACGGAAAACCAGTTATCAGGGTGCTCGCTTTCGCGCGAGAATAATAGGAGTGTGCGTGGATTGTGGTAGAAAACACGATAAGGCATCGAGGACTGAACGTAAGTGTAAAGTCAACAATACACAATCTCAGAACGAGGTGGCGCATATGTTAATGCACGATCCCGTGAAATATTTAAATAAAAGAAAAGCTAGAGCCTTTTCTAACGCAGAGATGTTTGCGATCGATTTGGTTATGTA…
Cre	VT-AT39	KU361339	p18		Citrus reticulata Blanco 'Shiranui' (Dekopon), USA: Orange cove, CA	MSGSLGNLTHVDLLRSDSRFLSGWWSFIVNVGDIIVRFALHVPSEDMLNSFSAISNCTIIADGSALLKDN TVVDRLESMNPLAYLLKLAKTTTTICFTMSNKVLFGTTKSEPLSCLAITSDRVLFKVIMGTNVDDSRCGC SIWFYNNGMFQNGLTRCNNLVALFSAT	>Cre_VT-AT39 ATGTCAGGCAGCTTGGGAAATTTAACACACGTTGATCTATTGCGTTCTGATTCCCGGTTTCTATCGGGATGGTGGAGTTTCATCGTGAACGTGGGTGATATAATCGTTCGGTTTGCGTTACACGTTCCTAGTGAGGATATGCTGAATAGCTTTTCAGCTATATCGAATTGCACGATCATAGCGGACGGTAGTGCTTTACTAAAAGACAACACTGTGGTTGACCGTTTAGAGAGCATGAACCCTTTGGCTTATTTGTTAAAATTAGCGAAAACGACTACTACTATTTGTTTTACTATGTCTAATAAGGTTCTTTTTGGTACTACTAAATCCGAACCGCTTAGTTGTTTAGCTATCACGTCGGACCGAGTTTTATTCAAAGTTATTAT…
Cre	VT-AT39	KU361339	p25		Citrus reticulata Blanco 'Shiranui' (Dekopon), USA: Orange cove, CA	MDDETKKLKNKNKETKEGDNVVAAESSFGSVNLHIDPTLITMNDVRQLGTQQNAALNRDLFLTLKEKYPN LSDKDKDFHIAMMLYRLAVKSSSLQSDDDSTGITYTREGVEVDLSDKLWTDVVFNSKGIGNRTNALRVWG RTNDALYLAFCRQNRNLSYGGRPLDAGIPAGYHYLCADFLTGAGLTDLECAVYIQAKEQLLKKRGADEVV VTNVRQLGKFNTR	>Cre_VT-AT39 ATGGACGACGAGACAAAGAAATTGAAGAACAAAAACAAGGAAACGAAAGAAGGCGACAATGTTGTTGCAGCGGAGTCTTCTTTCGGTTCTGTAAACTTACACATCGATCCGACTCTGATAACGATGAACGATGTGCGTCAGTTGGGTACCCAACAGAATGCCGCTTTGAACAGAGATTTGTTTCTTACTTTGAAAGAGAAGTATCCTAACTTGTCTGATAAAGATAAGGACTTTCACATAGCTATGATGTTGTATCGTTTAGCGGTTAAGAGTTCATCATTGCAAAGTGATGACGACTCTACGGGTATAACGTACACTCGGGAGGGCGTCGAAGTGGATTTGTCTGACAAACTTTGGACTGACGTCGTGTTTAATTCTAAGGGTAT…
